# Supplementary material for: Addressing the maldistribution of health resources in Sichuan Province, China: A county-level analysis
Source: PLoS One. 2021 Apr 23;16(4):e0250526. doi: 10.1371/journal.pone.0250526 (PMC8064550; doi:10.1371/journal.pone.0250526)
Supplement: S1 Table — (XLSX) [file pone.0250526.s003.xlsx]

## Sheet: Data
	S1 Table. Summarized data of Sichuan province
year	ID	Region	pinying	longitude	latitude	LDD	RND	BD	IMI	OV	IV	GDP	AW	LFR	PUP	TP
2010	1	西区	West District	101.6	26.6	4.01961	3.61438	9.24	21893	5.16526	0.142725	40039	37343	0.125941	93.5	153000
2010	2	仁和区	Renhe	101.73	26.5	1.76364	1.77273	5.52	20025	5.34784	0.118623	40278	38384	0.228173	39.1	220000
2010	3	米易县	Miyi	102.12	26.88	1.60648	1.06944	2.6	13025	7.22665	0.099963	27024	34724	0.205218	13.9	216000
2010	4	盐边县	Yanbian	101.85	26.7	1.44231	0.639423	3.06	8703	3.61568	0.0966538	33384	51251	0.206452	13.5	208000
2010	5	江阳区	Jiangyang	105.45	28.88	2.96244	2.17214	7.17	159891	5.92664	0.261484	33773	33860	0.103072	42.3	639000
2010	6	纳溪区	Nanxi	105.37	28.77	1.23651	0.73029	2.16	18283	4.29361	0.10329	16184	28255	0.0714066	19.3	482000
2010	7	龙马潭区	Longmatan	105.43	28.9	2.12464	1.14493	2.36	18383	4.24903	0.0736464	28455	32138	0.114284	40.3	345000
2010	8	泸县	Luxian	105.38	29.15	1.05617	0.414365	2.09	34276	3.96781	0.0983849	15657	29305	0.0433278	9.3	1086000
2010	9	合江县	Hejiang	105.83	28.82	0.850829	0.533702	2.2	27811	2.82523	0.0769127	11985	25818	0.0389657	13.7	905000
2010	10	叙永县	Xuyong	105.43	28.17	0.793872	0.529248	1.82	20607	2.90757	0.0879443	9020	27030	0.0420585	15.5	718000
2010	11	古蔺县	Gulin	105.82	28.05	0.642689	0.349057	1.54	20621	2.12907	0.0851934	9770	30631	0.0739375	9.4	848000
2010	12	旌阳区	Jinyang	104.38	31.13	3.22054	2.68429	6.02	109583	9.39936	0.156547	40202	38962	0.160145	56.8	662000
2010	13	中江县	Zhongjiang	104.68	31.03	0.909154	0.394829	1.77	38044	3.02463	0.0682439	13641	32457	0.0172998	12.4	1431000
2010	14	罗江区	Luojiang	104.5	31.32	1.54032	0.697581	2.91	14491	5.61531	0.123956	21449	33119	0.0658105	19	248000
2010	15	广汉市	Guanghan	104.28	30.98	1.98839	1.43118	3.47	37302	7.08795	0.10874	30251	39599	0.114294	34.2	603000
2010	16	什邡市	Shifang	104.17	31.13	2.41149	1.67126	5.17	35494	7.85417	0.136262	31881	34601	0.182062	21.8	435000
2010	17	绵竹市	Mianzhu	104.2	31.35	1.55945	0.653021	5	36933	6.2644	0.191105	24533	38587	0.110895	25.7	513000
2010	18	涪城区	Hucheng	104.73	31.47	3.80118	3.76436	7.96	166864	7.88192	0.252296	44634	36735	0.383046	70.7	679000
2010	19	游仙区	Youxian	104.75	31.47	1.68877	1.49908	4.62	49809	4.01618	0.132438	20158	52056	0.040081	35.4	543000
2010	20	三台县	Santai	105.08	31.1	0.932927	0.484417	1.87	46718	2.86469	0.0832771	12072	30691	0.0222337	14	1476000
2010	21	盐亭县	Yanting	105.38	31.22	0.892797	0.529313	2.22	19361	4.55645	0.0815494	11686	31597	0.0155075	15.9	597000
2010	22	安州区	Anzhou	104.57	31.53	1.80275	0.855505	3.32	20629	7.68803	0.11755	14306	30799	0.0483073	14.4	436000
2010	23	梓潼县	Zitong	105.17	31.63	1.39426	0.415144	2.19	12512	3.46265	0.0593107	14557	30194	0.0286084	16.4	383000
2010	24	北川县	Beichuan	104.45	31.82	0.870833	0.279167	2.58	7374	3.9733	0.0536208	11316	29239	0.0758625	27.5	240000
2010	25	平武县	Pingwu	104.53	32.42	0.891892	0.497297	3.49	5790	3.3148	0.0871784	11352	30872	0.0724973	15.7	185000
2010	26	江油市	Jiangyou	104.75	31.78	2.11023	1.78182	5.11	62964	5.05739	0.132214	22055	33293	0.0732864	29.4	880000
2010	27	利州区	Lizhou	105.66	32.44	3.5272	3.46653	9.79	83668	7.02489	0.202117	21979	35375	0.0438389	60.5	478000
2010	28	理塘县	Litang	100.27	30	1.07812	0.421875	2.23	2485	1.03758	0.0271094	8373	46862	0.0313125	10.9	64000
2010	29	巴塘县	Batang	99.1	30	1.61538	1.05769	2.49	2494	1.69815	0.0687115	10878	37638	0.0623654	13.5	52000
2010	30	乡城县	Xiangcheng	99.8	28.93	2.03333	1.1	4.06	1839	3.7092	0.0658	13122	32032	0.150267	13.3	30000
2010	31	稻城县	Daocheng	100.3	29.03	1.58065	0.645161	2.68	1318	2.68735	0.0705484	9869	35322	0.0716774	12.9	31000
2010	32	得荣县	Derong	99.28	28.72	2	1.19231	4.18	3302	2.22323	0.0670385	11110	40130	0.0772692	15.4	26000
2010	33	西昌市	Xichang	102.27	27.9	3.2767	3.24595	6.05	100311	6.5763	0.194735	33125	42557	0.231733	32	618000
2010	34	木里县	Muli	101.28	27.93	1.28148	0.355556	2.36	4796	0.933393	0.0909259	11483	40969	0.137415	11.9	135000
2010	35	盐源县	Yanyuan	101.5	27.43	0.846154	0.477454	2	11718	4.35753	0.0954483	14505	40367	0.111549	7.2	377000
2010	36	德昌县	Dechang	102.18	27.4	1.5468	0.674877	4.07	12741	4.78159	0.180217	17647	37940	0.128108	12.3	203000
2010	37	会理县	Huili	102.25	26.67	1.03736	0.663736	2.34	18312	2.2729	0.110769	29830	46732	0.200277	16.5	455000
2010	38	会东县	Huidong	102.58	26.63	0.751843	0.511057	2.13	10083	1.61569	0.186369	23008	35351	0.160364	7.4	407000
2010	39	宁南县	Ningnan	102.77	27.07	1.29947	0.727273	2.29	10023	3.96809	0.109187	15311	37564	0.108176	9.6	187000
2010	40	普格县	Puge	102.53	27.38	0.935673	0.415205	1.53	3268	0.479877	0.104573	9701	38014	0.0502924	9.4	171000
2010	41	布拖县	Buto	102.82	27.72	1.04624	0.479769	1.6	2184	0.541607	0.055659	9376	41258	0.0324335	7.5	173000
2010	42	金阳县	Jinyang	103.25	27.7	0.815642	0.502793	3	4148	0.627631	0.089352	11245	41931	0.0481285	7.3	179000
2010	43	昭觉县	Zhaojue	102.85	28.02	0.616487	0.318996	1.45	5284	0.651294	0.0732796	5876	40215	0.019914	7.2	279000
2010	44	喜德县	Xide	102.42	28.32	0.660194	0.407767	1.37	3715	0.464534	0.0511699	8443	36327	0.035034	8.7	206000
2010	45	冕宁县	Mianning	102.17	28.55	0.96496	0.428571	2.24	11221	3.00363	0.118728	14560	38721	0.0739784	10	371000
2010	46	越西县	Yuexi	102.52	28.65	0.858934	0.554859	1.31	6190	0.468608	0.0682351	8680	40876	0.0394138	8.8	319000
2010	47	甘洛县	Ganluo	102.77	28.97	1.10377	0.561321	2.37	7289	1.39026	0.13942	11943	38661	0.0850425	8	212000
2010	48	美姑县	Meigu	103.13	28.33	0.411523	0.230453	1.6	4546	0.712	0.04707	6166	37659	0.0274362	5.3	243000
2010	49	雷波县	Leibo	103.57	28.27	0.901575	0.42126	1.86	7141	1.88446	0.0937717	12511	32603	0.0677598	7.9	254000
2010	50	锦江区	Jinjiang	104.08	30.67	5.55792	4.487	7.68	127889	9.23552	0.18761	62784	43902	0.674277	100	423000
2010	51	青羊区	Qingyang	104.05	30.68	7.875	9.83275	15.13	439075	13.9288	0.417653	60490	46861	0.528597	100	568000
2010	52	金牛区	Jinniu	104.05	30.7	4.89694	4.91086	8.17	196875	8.54323	0.182366	43929	43264	0.37539	100	718000
2010	53	武侯区	Wuhou	104.05	30.65	7.26589	8.68962	14.08	782269	14.1866	0.415908	45210	49586	0.331275	100	944000
2010	54	成华区	Chenghua	104.1	30.67	4.47589	3.74495	6.42	114676	6.87193	0.156246	42676	41376	0.466964	100	643000
2010	55	龙泉驿区	Longquanyi	104.27	30.57	2.27027	2.08446	4.68	59438	5.3292	0.12972	53463	47497	0.356101	40	592000
2010	56	青白江区	Qingbaijiang	104.23	30.88	1.70488	1.50976	4.29	27432	4.15031	0.152917	50431	33695	0.256266	35.6	410000
2010	57	新都区	Xindu	104.15	30.83	2.1142	1.9795	4.52	86983	5.9263	0.191061	44452	37244	0.294646	49.5	683000
2010	58	温江区	Wenjiang	103.83	30.7	3.23784	3.12162	7.68	82351	7.30729	0.234446	50518	41687	0.493492	78.9	370000
2010	59	金堂县	Jintang	104.43	30.85	1.30734	0.770621	2.83	37904	2.88113	0.125542	17752	32426	0.0679944	25.3	885000
2010	60	双流区	Shuangliu	103.92	30.58	2.39783	1.94891	3.75	105711	5.96898	0.154159	43940	46114	0.364237	57.9	920000
2010	61	郫都区	Pidu	103.82	30.82	2.24361	1.80157	4.46	52422	6.73947	0.226067	53080	39284	0.456851	46.8	509000
2010	62	大邑县	Dayi	103.52	30.58	1.80116	1.20463	4.81	36573	4.63306	0.188334	18437	29232	0.107324	37.3	518000
2010	63	蒲江县	Pujiang	103.5	30.2	1.6616	1.07224	3.17	17253	3.644	0.152589	23269	29619	0.0923536	27	263000
2010	64	新津县	Xinjin	103.82	30.42	2.03571	1.76948	4.06	27155	5.10678	0.206234	39097	29170	0.256825	35.1	308000
2010	65	都江堰市	Dujiangyan	103.62	31	2.28197	2.06721	5.43	61407	5.93079	0.238967	22036	36355	0.212425	28.4	610000
2010	66	彭州市	Pengzhou	103.93	30.98	1.64125	1.1975	3.15	53348	4.00308	0.121673	19343	34500	0.0902675	32.5	800000
2010	67	邛崃市	Qionglai	103.47	30.42	1.17021	0.8769	2.54	36929	3.58196	0.142395	17114	32711	0.0788708	33.3	658000
2010	68	崇州市	Chongzhou	103.67	30.63	1.88939	1.53662	5.22	46081	5.2213	0.148794	17331	34236	0.145701	27.1	669000
2010	69	自流井区	Ziliujing	104.77	29.35	4.71307	5.11648	9.15	79752	6.82634	0.351872	49306	36068	0.0105767	79.8	352000
2010	70	贡井区	Gongjing	104.72	29.35	2.31525	2.41356	7.63	25500	3.35888	0.170498	24507	34831	0.0215051	34.2	295000
2010	71	大安区	Daan	104.77	29.37	1.59913	1.47277	3.03	24922	2.94471	0.137026	29205	33088	0.0131002	37.9	459000
2010	72	沿滩区	Yantan	104.87	29.27	0.801546	0.476804	1.63	8102	3.20821	0.0772113	19232	33446	0.0154665	22.2	388000
2010	73	荣县	Rongxian	104.42	29.47	1.22557	0.695402	2.14	25764	3.84622	0.1012	17478	38273	0.0405546	24.7	696000
2010	74	富顺县	Fushun	104.98	29.18	1.06542	0.51028	1.45	28473	3.00821	0.0799271	14838	32320	0.0338486	22.4	1070000
2010	75	东区	East District	101.7	26.55	5.61392	5.39241	11.04	120839	7.37865	0.311092	66912	42208	0.0159968	97.2	316000
2010	76	昭化区	Zhaohua	105.97	32.32	1.425	0.379167	3.43	6745	5.48104	0.066625	11841	35346	0.0230333	9.6	240000
2010	77	朝天区	Chaotian	105.88	32.65	1.59024	0.629268	2.53	7438	6.21057	0.053639	9496	28899	0.0298439	7.8	205000
2010	78	旺苍县	Wangcang	106.28	32.23	1.56371	0.993521	3.66	19597	5.28764	0.0942073	11884	36254	0.0364168	24	463000
2010	79	青川县	Qingchuan	105.23	32.58	2.97131	0.471311	2.37	11506	6.21949	0.0870328	7206	31186	0.0580082	17.2	244000
2010	80	剑阁县	Jiange	105.52	32.28	1.04506	0.502907	1.24	22883	2.78777	0.0756265	9542	30829	0.0286526	11.8	688000
2010	81	苍溪县	Cangxi	105.93	31.73	1.34387	0.653603	2.55	32445	3.80019	0.0710582	10133	32846	0.019421	15.4	791000
2010	82	船山区	Chuanshan	105.57	30.52	2.97536	2.77391	6.75	95776	5.15469	0.16653	19302	29601	0.0648377	52	690000
2010	83	安居区	Anju	105.45	30.35	0.563882	0.265356	1.25	12626	2.67576	0.0471744	8834	32885	0.0142973	6.9	814000
2010	84	蓬溪县	Pengxi	105.72	30.78	0.886945	0.475101	1.88	22722	3.21457	0.0810336	10261	28302	0.0160336	14.4	743000
2010	85	射洪县	Shehong	105.38	30.87	1.32677	0.82874	2.32	36291	3.66279	0.0706299	18116	32987	0.0421604	23.8	1016000
2010	86	大英县	Daying	105.25	30.58	1.14519	0.638838	1.53	15254	3.98521	0.0619583	14716	27660	0.0325336	17.8	551000
2010	87	内江市中区	Neijiang Downtown	105.05	29.58	2.6742	2.36158	5.94	60359	2.7504	0.194714	24789	33437	0.028565	42.4	531000
2010	88	东兴区	Dongxing	105.07	29.6	1.50283	1.14383	3.15	44201	2.69534	0.148886	15977	33521	0.0217441	15.3	883000
2010	89	威远县	Weiyuan	104.67	29.53	1.5743	0.676037	2.55	30629	3.49277	0.0916774	26171	31033	0.0626158	22.4	747000
2010	90	资中县	Zizhong	104.85	29.78	1.0389	0.434783	2.08	38543	3.40442	0.082251	11479	30642	0.0262372	13.3	1311000
2010	91	隆昌市	Longchang	105.28	29.35	0.91954	0.553001	2.6	29830	2.68086	0.12431	18971	28517	0.0393768	23.4	783000
2010	92	乐山市中区	Leshan Downtown	103.77	29.57	3.15646	2.94558	6.9	83537	5.84216	0.196082	24801	32665	0.0788435	49.7	588000
2010	93	沙湾区	Shawan	103.55	29.42	1.81771	1.10938	5.21	8595	4.95654	0.131776	48544	30703	0.187802	37	192000
2010	94	五通桥区	Wutongqiao	103.82	29.4	1.92453	1.29245	5.07	14932	5.13388	0.112626	27732	30690	0.0816855	41.8	318000
2010	95	金口河区	Jinkouhe	103.08	29.25	1.49057	0.943396	2.57	1117	2.25887	0.0657358	37735	41588	0.228094	26.4	53000
2010	96	犍为县	Qianwei	103.95	29.22	1.56491	0.666667	2.67	19338	3.61986	0.0780684	16053	28786	0.0487175	24	570000
2010	97	井研县	Jingyan	104.07	29.65	1.21292	0.672249	2.42	13661	3.3712	0.092299	14727	28598	0.0267895	21.1	418000
2010	98	夹江县	Jiajiang	103.57	29.73	1.49288	0.968661	3.67	16415	4.17106	0.119587	20695	32484	0.0817949	20.5	351000
2010	99	沐川县	Muchuan	103.9	28.97	0.914397	0.428016	1.98	7339	3.91235	0.120354	14674	28898	0.0372763	15.6	257000
2010	100	峨边县	Ebian	103.27	29.23	1.16892	0.824324	2.36	4108	2.3932	0.0890811	14913	30392	0.12975	16.9	148000
2010	101	马边县	Mabian	103.55	28.83	0.687805	0.458537	1.93	4100	2.41475	0.117576	10171	30884	0.104712	13.7	205000
2010	102	峨眉山市	Emeishan	103.48	29.6	2.2765	1.6129	4.19	28826	4.05899	0.15588	27422	32260	0.190783	40.6	434000
2010	103	顺庆区	Shunqing	106.08	30.78	3.70698	3.6155	7.19	158130	7.03265	0.227668	22031	33047	0.0776496	57.4	645000
2010	104	高坪区	Gaoping	106.1	30.77	1.09933	0.516835	2.25	17947	3.78438	0.106143	12272	29116	0.0274714	25.8	594000
2010	105	嘉陵区	Jialing	106.05	30.77	0.578417	0.234532	1.32	10221	2.79035	0.0972662	11478	30892	0.0297942	15.4	695000
2010	106	南部县	Nanbu	106.07	31.35	1.11171	0.30987	1.73	32736	2.87893	0.0621217	15613	30784	0.0264453	17.3	1307000
2010	107	营山县	Yingshan	106.57	31.08	0.784648	0.441365	3.09	28279	3.13551	0.0911674	10528	30594	0.0168667	16.4	938000
2010	108	蓬安县	Pengan	106.42	31.03	0.670959	0.356223	1.27	19651	3.29205	0.122072	13377	30701	0.030495	16.6	699000
2010	109	仪陇县	Yilong	106.28	31.27	0.841584	0.456346	2.32	32715	3.66559	0.0837561	8809	31546	0.0183735	15.7	1111000
2010	110	西充县	Xichong	105.88	31	0.92261	0.446131	1.82	19394	3.50142	0.0900212	10247	28511	0.0243111	19.4	659000
2010	111	阆中市	Langzhong	106	31.55	1.51784	0.772152	2.75	34886	3.08	0.0898941	13591	29107	0.0359379	25.4	869000
2010	112	东坡区	Dongpo	103.83	30.05	1.99766	1.39181	4.1	66053	4.51517	0.150188	23326	37851	0.148404	38	855000
2010	113	彭山区	Pengshan	103.5	30.14	1.42687	0.862687	2.32	16106	3.75524	0.142185	22773	31973	0.0963881	36.4	335000
2010	114	仁寿县	Renshou	104.15	30	1.21393	0.47867	2.07	57013	2.24568	0.100928	14139	29687	0.0282221	18.9	1594000
2010	115	洪雅县	Hongya	103.37	29.92	1.19885	0.731988	2.7	15161	3.95365	0.107663	18294	32956	0.0888444	26.2	347000
2010	116	丹棱县	Danling	103.52	30.02	1.52761	0.97546	2.53	6591	3.73344	0.112982	17967	36349	0.0512699	20.9	163000
2010	117	青神县	Qingshen	103.85	29.83	1.51269	0.807107	2.33	6873	3.37117	0.117883	20449	31704	0.060269	18.3	197000
2010	118	翠屏区	Cuiping	104.62	28.77	2.81211	2.9555	7.56	128105	5.33808	0.201253	39324	42695	0.449085	46.6	809000
2010	119	南溪区	Nanxi	104.98	28.85	1.14421	0.661939	2.26	14424	2.76475	0.0979314	16630	27036	0.0385579	19.1	423000
2010	120	叙州区	Xuzhou	104.22	28.67	0.855457	0.424779	2.57	20953	2.54152	0.0938673	13373	31653	0.034236	11.7	1017000
2010	121	江安县	Jiangan	105.07	28.73	0.766727	0.462929	2.07	13821	2.4513	0.101389	15585	27118	0.032689	13.9	553000
2010	122	长宁县	Changning	104.92	28.58	1.37639	0.47216	2.98	15794	3.49494	0.127639	18200	26678	0.0363653	12.2	449000
2010	123	高县	Gaoxian	104.52	28.43	0.926415	0.624528	1.25	13841	2.31085	0.0836057	15083	27934	0.0393566	12.3	530000
2010	124	珙县	Gongxian	104.72	28.45	1.49289	0.874408	3.85	16723	4.90479	0.149687	17209	32858	0.0665166	21.8	422000
2010	125	筠连县	Junlian	104.52	28.17	0.709135	0.379808	1.99	8115	3.24153	0.0725168	20518	29922	0.0609712	12.5	416000
2010	126	兴文县	Xingwen	105.23	28.3	0.857759	0.435345	2.19	16361	2.83255	0.0936466	11435	25312	0.0431401	11.4	464000
2010	127	屏山县	Pingshan	104.33	28.83	0.71987	0.355049	1.58	6914	3.12504	0.0768436	8023	28390	0.0433616	12.4	307000
2010	128	广安区	Guanganqu	106.38	30.03	0.971246	0.719649	2.09	54499	2.02864	0.0800072	16557	32915	0.0292484	21.8	1252000
2010	129	岳池县	Yuechi	106.43	30.55	0.712108	0.325148	1.78	32556	1.92038	0.0598129	12624	31980	0.0283057	13.6	1181000
2010	130	武胜县	Wusheng	106.28	30.35	0.888757	0.459172	2.01	26174	2.15915	0.0908639	15815	36657	0.0381219	14.2	845000
2010	131	邻水县	Linshui	106.93	30.33	0.770283	0.464321	1.89	30182	1.74152	0.0684907	13823	30641	0.0306051	15.9	1023000
2010	132	华蓥市	Huaying	106.77	30.38	1.21389	0.741667	2.77	14007	2.91171	0.0927167	24670	41643	0.0558444	28.9	360000
2010	133	通川区	Tongchuan	107.48	31.22	2.79157	2.83841	6.04	70721	4.3639	0.193218	26203	37828	0.0679719	62.8	427000
2010	134	宣汉县	Xuanhan	107.72	31.35	0.898842	0.540541	1.87	42577	2.49411	0.0790486	12144	26454	0.0300015	15.3	1295000
2010	135	开江县	Kaijiang	107.87	31.08	0.98495	0.464883	1.62	15465	2.40204	0.0759331	13739	29991	0.0323294	15.1	598000
2010	136	大竹县	Dazhu	107.2	30.73	0.869683	0.530317	1.89	38831	2.60417	0.0874235	17490	31874	0.0413466	18.2	1105000
2010	137	渠县	Quxian	106.97	30.83	0.836721	0.348916	1.92	36638	2.26564	0.0633577	10945	31872	0.0212317	14	1476000
2010	138	万源市	Wanyuan	108.03	32.07	0.944351	0.514334	2.44	19024	2.9606	0.0966324	14778	27816	0.0276273	16.5	593000
2010	139	雨城区	Yucheng	103	29.98	3.18911	2.81089	8.85	52842	4.88036	0.200519	23255	34585	0.174069	46.7	349000
2010	140	名山区	Mingshan	103.12	30.08	1.24088	0.591241	1.94	9245	3.68696	0.0938431	13211	32289	0.0318248	12.8	274000
2010	141	荥经县	Yingjing	102.85	29.8	2.44371	1.30464	4.48	9488	3.83209	0.103675	23917	25078	0.0765695	25.8	151000
2010	142	汉源县	Hanyuan	102.65	29.35	1.40373	0.636646	2.44	11775	2.6389	0.196609	9714	28012	0.0658292	9.9	322000
2010	143	石棉县	Shimian	102.37	29.23	2.35246	1.80328	6.1	10980	4.20448	0.367533	32226	27313	0.249279	30.3	122000
2010	144	天全县	Tianquan	102.75	30.07	1.60784	0.588235	5.67	10230	4.64134	0.137314	20965	22569	0.0828039	17.6	153000
2010	145	芦山县	Lushan	102.92	30.15	1.79167	0.9	2.6	4675	2.91954	0.122492	16548	29799	0.0341667	25	120000
2010	146	宝兴县	Baoxing	102.82	30.37	2.2069	1.27586	2.98	2192	2.81055	0.102914	25833	31023	0.122621	20.7	58000
2010	147	巴州区	Bazhou	106.77	31.85	1.47059	0.628177	2.65	62156	3.42761	0.087016	9386	29948	0.0130007	20	1377000
2010	148	通江县	Tongjiang	107.23	31.92	1.23958	0.481771	1.78	26117	2.66199	0.0595508	7998	26586	0.011013	15.8	768000
2010	149	南江县	Nanjiang	106.83	32.35	1.04985	0.450147	2.33	22722	3.83715	0.0745865	9237	25678	0.0229384	15.4	682000
2010	150	平昌县	Pingchang	107.1	31.57	1.29915	0.491928	2.6	30635	3.22731	0.0814482	8006	28272	0.0136087	16.1	1053000
2010	151	雁江区	Yanjiang	104.65	30.12	1.37833	0.993572	4.04	61473	5.31245	0.114967	23358	36517	0.041506	20.9	1089000
2010	152	安岳县	Anyue	105.33	30.1	1.00689	0.465539	2.23	63533	5.49298	0.0869706	11814	29975	0.0273947	11.5	1596000
2010	153	乐至县	Lezhi	105.02	30.28	0.881119	0.439394	1.59	27804	4.11938	0.0679767	14817	28640	0.0338112	16.8	858000
2010	154	简阳市	Jianyang	104.55	30.4	1.24796	0.797003	2.53	75318	4.24505	0.109067	17529	29340	0.0511069	16.6	1468000
2010	155	汶川县	Wenchuan	103.58	31.48	1.45098	0.960784	3.44	5685	3.84764	0.0801471	31801	41032	0.192725	35.3	102000
2010	156	理县	Lixian	103.17	31.43	1.55556	1.2	4.21	1032	2.05876	0.097	19398	39701	0.128289	24.4	45000
2010	157	茂县	Maoxian	103.85	31.68	1.19091	0.709091	2.98	5694	2.81548	0.1213	13489	39115	0.106	24.5	110000
2010	158	松潘县	Songpan	103.6	32.63	1.27027	0.635135	2.8	3193	4.08589	0.0744459	11870	41966	0.0907568	23	74000
2010	159	九寨沟县	Jiuzhaigou	104.23	33.27	2.03077	1.35385	4.63	4363	3.92875	0.181385	15511	37376	0.183354	30.8	65000
2010	160	金川县	Jinchuan	102.07	31.48	1.09589	0.849315	3.01	3192	1.58164	0.0596164	7175	40605	0.0313425	16.4	73000
2010	161	小金县	Xiaojin	102.37	31	0.9375	0.675	3.46	3610	1.53264	0.124125	8065	36434	0.041475	15	80000
2010	162	黑水县	Heishui	102.98	32.07	1.19672	0.672131	2.16	1696	1.68374	0.0360984	14531	42304	0.0837377	14.8	61000
2010	163	马尔康市	Maerkang	102.22	31.9	4.69091	2.8	7.55	18555	4.99322	0.263745	19624	46508	0.107782	43.6	55000
2010	164	壤塘县	Rangtang	100.98	32.27	1.68293	0.902439	2.45	1929	1.23054	0.0464146	10185	46313	0.0215854	14.6	41000
2010	165	阿坝县	Abaxian	101.7	32.9	0.739726	0.575342	2.52	4665	1.71633	0.108096	7204	42515	0.0193288	11	73000
2010	166	若尔盖县	Ruoergai	102.95	33.58	1.30263	0.578947	2.4	4216	2.91287	0.0600263	11305	42816	0.0276316	13.2	76000
2010	167	红原县	Hongyuan	102.55	32.8	1.97727	0.613636	3.1	2646	2.03493	0.0879091	12847	46389	0.0285909	22.7	44000
2010	168	康定市	Kangding	101.97	30.05	3.85714	1.96429	6.01	16995	6.04296	0.191991	26250	45788	0.375009	35.7	112000
2010	169	泸定县	Luding	102.23	29.92	2.01176	1.08235	3.1	4670	3.43951	0.119224	10639	36824	0.180388	22.4	85000
2010	170	丹巴县	Danba	101.88	30.88	1.65	0.85	3.14	2970	2.98613	0.0871167	11503	35157	0.141083	16.7	60000
2010	171	九龙县	Jiulong	101.5	29	1.42188	0.796875	2.16	2365	1.7877	0.0907188	26666	43595	0.314063	14.1	64000
2010	172	雅江县	Yajiang	101.02	30.03	1.39583	0.708333	2.64	1467	1.69721	0.0511667	8940	42250	0.125021	14.6	48000
2010	173	道孚县	Daofu	101.12	30.98	1.46429	0.75	2.04	1526	1.58704	0.04825	7112	39520	0.0519643	16.1	56000
2010	174	炉霍县	Luhuo	100.68	31.4	2.02222	0.511111	2.87	1631	1.47216	0.057	6332	36512	0.0237556	13.3	45000
2010	175	甘孜县	Ganzixian	99.98	31.62	0.955224	0.731343	1.77	2232	2.1584	0.0242985	6769	39897	0.0245522	9	67000
2010	176	新龙县	Xinlong	100.32	30.95	1.02	0.42	2.33	1390	2.08256	0.05442	8015	37635	0.02562	18	50000
2010	177	德格县	Dege	98.58	31.82	0.621951	0.304878	1.39	1927	3.48441	0.0192317	4785	36871	0.0161951	7.3	82000
2010	178	白玉县	Baiyu	98.83	31.22	1.09434	0.45283	2.56	1839	2.02677	0.0583585	12640	39618	0.11183	9.4	53000
2010	179	石渠县	Shiqu	98.1	32.98	0.659091	0.193182	0.85	1615	0.758057	0.0196364	5365	38251	0.0121818	5.7	88000
2010	180	色达县	Seda	100.33	32.27	1.14583	0.541667	2.77	2518	1.23352	0.0171667	5973	49073	0.0178125	10.4	48000
2010	181	达川区	Dachuan	107.5	31.2	0.958119	0.53784	2.14	40256	2.37215	0.0835584	13965	27042	0.0338068	16.8	1361000
2011	1	西区	West District	101.6	26.6	4.07285	3.91391	8.67	21491	4.00926	0.182424	50392	37343	0.140642	93.4	151000
2011	2	仁和区	Renhe	101.73	26.5	1.93274	2.12108	6.86	21855	5.23779	0.103157	48111	38384	0.275668	40.8	223000
2011	3	米易县	Miyi	102.12	26.88	1.7156	1.22018	2.97	18035	7.70176	0.116583	35196	34724	0.286959	14.7	218000
2011	4	盐边县	Yanbian	101.85	26.7	1.54545	0.760766	3.38	12236	3.90185	0.123297	42731	51251	0.292656	14.4	209000
2011	5	江阳区	Jiangyang	105.45	28.88	3.32137	2.71919	8.04	207253	6.26431	0.289835	43376	33860	0.137154	43.2	641000
2011	6	纳溪区	Nanxi	105.37	28.77	1.29668	0.775934	2.51	21084	3.5505	0.0969149	19294	28255	0.0893942	19.7	482000
2011	7	龙马潭区	Longmatan	105.43	28.9	2.12607	1.26934	2.73	19512	3.05151	0.0894957	36095	32138	0.155304	41.8	349000
2011	8	泸县	Luxian	105.38	29.15	1.06164	0.4977	2.22	40634	4.18527	0.107148	20355	29305	0.0564066	9.7	1087000
2011	9	合江县	Hejiang	105.83	28.82	1.02987	0.67146	2.87	34374	2.94163	0.0847522	15335	25818	0.0535288	13.8	904000
2011	10	叙永县	Xuyong	105.43	28.17	0.906685	0.671309	2.11	25529	3.11927	0.0942187	11418	27030	0.0431866	15.5	718000
2011	11	古蔺县	Gulin	105.82	28.05	0.733804	0.51119	1.7	27262	2.08012	0.0842309	12689	30631	0.117913	10.1	849000
2011	12	旌阳区	Jinyang	104.38	31.13	3.46302	2.98521	6.77	130400	8.19984	0.169604	47267	38962	0.228225	58.4	676000
2011	13	中江县	Zhongjiang	104.68	31.03	1.02723	0.439944	2.11	49997	3.77182	0.0717598	16924	32457	0.0254665	12.8	1432000
2011	14	罗江区	Luojiang	104.5	31.32	1.58635	1.06827	3.25	17517	5.7976	0.128711	28209	33119	0.0847229	20.5	249000
2011	15	广汉市	Guanghan	104.28	30.98	1.93388	1.51901	3.83	45702	6.831	0.110324	37813	39599	0.168693	35.4	605000
2011	16	什邡市	Shifang	104.17	31.13	2.38902	1.85584	5.41	44196	0.894416	0.138382	40552	34601	0.262265	22.2	437000
2011	17	绵竹市	Mianzhu	104.2	31.35	1.83992	1.24704	5.21	41161	7.57831	0.16284	31079	38587	0.224638	26.3	506000
2011	18	涪城区	Hucheng	104.73	31.47	4.01022	4.28175	8.82	195946	8.27162	0.263001	52356	36735	0.102364	71.2	685000
2011	19	游仙区	Youxian	104.75	31.47	1.81651	1.83853	5.09	68613	5.03182	0.145556	24054	52056	0.056044	36	545000
2011	20	三台县	Santai	105.08	31.1	0.988467	0.559701	2.34	60223	3.18682	0.0977517	15907	30691	0.0312239	14.4	1474000
2011	21	盐亭县	Yanting	105.38	31.22	1.00838	0.59799	2.35	26863	5.17543	0.107908	16795	31597	0.0243015	17.8	597000
2011	22	安州区	Anzhou	104.57	31.53	1.69545	0.979545	3.32	22635	5.45652	0.103314	19511	30799	0.0727318	15.5	440000
2011	23	梓潼县	Zitong	105.17	31.63	1.35156	0.489583	2.13	14502	3.25281	0.0550833	19803	30194	0.0377604	16.9	384000
2011	24	北川县	Beichuan	104.45	31.82	1.09959	0.547718	3.19	10326	4.26259	0.0881618	14233	29239	0.0863237	30.7	241000
2011	25	平武县	Pingwu	104.53	32.42	1.07027	0.832432	3.12	7372	3.03958	0.108751	14055	30872	0.0973027	16.2	185000
2011	26	江油市	Jiangyou	104.75	31.78	2.19706	1.90827	5.59	78631	5.29804	0.153506	27853	33293	0.102787	30	883000
2011	27	利州区	Lizhou	105.66	32.44	3.66528	3.86071	9.96	104141	6.88619	0.236143	26585	35375	0.0669418	61.3	481000
2011	28	理塘县	Litang	100.27	30	1.04615	0.507692	2.2	2763	1.20782	0.0179846	9279	46862	0.0468923	10.8	65000
2011	29	巴塘县	Batang	99.1	30	3.23077	2.69231	2.82	2650	1.56862	0.0676923	14097	37638	0.0928846	13.5	52000
2011	30	乡城县	Xiangcheng	99.8	28.93	1.96667	0.933333	3.69	2114	3.2074	0.0648667	15455	32032	0.186733	16.7	30000
2011	31	稻城县	Daocheng	100.3	29.03	1.625	0.84375	3.77	2890	2.44356	0.04925	12459	35322	0.086125	12.5	32000
2011	32	得荣县	Derong	99.28	28.72	2.03846	1.03846	3.78	3334	2.11323	0.0523462	14057	40130	0.0963077	15.4	26000
2011	33	西昌市	Xichang	102.27	27.9	33.4058	3.44728	6.59	123755	6.97024	0.193695	41039	42557	0.290848	31.6	626000
2011	34	木里县	Muli	101.28	27.93	1.24088	0.343066	2.7	5731	1.00813	0.092438	15103	40969	0.184599	11.7	137000
2011	35	盐源县	Yanyuan	101.5	27.43	0.863517	0.52231	1.96	16545	4.39805	0.0942231	18893	40367	0.141304	7.1	381000
2011	36	德昌县	Dechang	102.18	27.4	1.58049	0.731707	4.62	15603	4.42836	0.194054	21244	37940	0.166185	12.7	205000
2011	37	会理县	Huili	102.25	26.67	1.00436	0.749455	2.63	23027	2.17561	0.10358	38857	46732	0.250763	16.8	459000
2011	38	会东县	Huidong	102.58	26.63	0.708738	0.480583	1.86	13038	1.61071	0.174566	26743	35351	0.170432	7.3	412000
2011	39	宁南县	Ningnan	102.77	27.07	1.3369	0.925134	2.5	10820	5.18886	0.137706	19693	37564	0.140743	10.2	187000
2011	40	普格县	Puge	102.53	27.38	0.903409	0.409091	1.58	6414	0.476335	0.0741136	11279	38014	0.0613636	9.1	176000
2011	41	布拖县	Buto	102.82	27.72	0.502825	0.485876	1.72	5012	0.43135	0.0641186	12066	41258	0.0470339	7.3	177000
2011	42	金阳县	Jinyang	103.25	27.7	0.973118	0.623656	2.98	6449	0.543022	0.113699	13155	41931	0.0729731	7	186000
2011	43	昭觉县	Zhaojue	102.85	28.02	0.582192	0.400685	1.35	7203	0.480983	0.0716541	6962	40215	0.0267945	7.2	292000
2011	44	喜德县	Xide	102.42	28.32	0.778302	0.462264	1.58	6247	0.420557	0.0560519	10407	36327	0.0436415	9	212000
2011	45	冕宁县	Mianning	102.17	28.55	0.962963	0.396825	2.44	14016	2.96089	0.128757	19027	38721	0.0996111	9.8	378000
2011	46	越西县	Yuexi	102.52	28.65	0.820122	0.594512	1.84	9615	0.350869	0.077247	10681	40876	0.0530976	8.5	328000
2011	47	甘洛县	Ganluo	102.77	28.97	0.990698	0.55814	2.37	8149	1.28635	0.136051	16077	38661	0.103795	7.9	215000
2011	48	美姑县	Meigu	103.13	28.33	0.345528	0.247967	1.59	5031	0.510171	0.0468374	7081	37659	0.0418293	5.7	246000
2011	49	雷波县	Leibo	103.57	28.27	0.894531	0.371094	1.91	8181	1.36075	0.103355	16904	32603	0.10534	7.8	256000
2011	50	锦江区	Jinjiang	104.08	30.67	5.05011	4.88838	3.7	150765	9.40934	0.209433	73735	43902	0.786405	100	439000
2011	51	青羊区	Qingyang	104.05	30.68	8.15188	10.5768	6.86	509293	16.4318	0.440561	70503	46861	0.649951	100	586000
2011	52	金牛区	Jinniu	104.05	30.7	5.21853	5.95297	9.66	249189	8.92776	0.221769	49347	43264	0.503484	100	723000
2011	53	武侯区	Wuhou	104.05	30.65	8.37852	9.58498	15.17	956912	16.2824	0.469893	45024	49586	0.428083	100	959000
2011	54	成华区	Chenghua	104.1	30.67	4.50152	3.86061	6.92	148666	8.55733	0.161005	50733	41376	0.528597	100	660000
2011	55	龙泉驿区	Longquanyi	104.27	30.57	2.50083	2.3389	4.99	79024	5.96039	0.139678	59923	47497	0.527182	50.3	599000
2011	56	青白江区	Qingbaijiang	104.23	30.88	1.75362	1.63043	4.42	33066	4.8012	0.148565	63403	33695	0.31544	37	414000
2011	57	新都区	Xindu	104.15	30.83	2.26087	2.26377	4.97	121893	6.07108	0.190838	50841	37244	0.453148	57.2	690000
2011	58	温江区	Wenjiang	103.83	30.7	3.52381	3.73545	9.28	98280	7.07906	0.267651	56931	41687	0.620775	79.4	378000
2011	59	金堂县	Jintang	104.43	30.85	1.3982	0.902137	3.02	49648	3.55463	0.135134	22883	32426	0.107798	26.1	889000
2011	60	双流区	Shuangliu	103.92	30.58	2.48089	2.2431	4.29	125544	5.8079	0.146808	47845	46114	0.468882	63.6	942000
2011	61	郫都区	Pidu	103.82	30.82	3.04094	2.4347	5.35	71721	9.22606	0.254226	34072	39284	0.447752	41.7	513000
2011	62	大邑县	Dayi	103.52	30.58	2.10983	1.55106	5.46	47143	5.19814	0.203601	22675	29232	0.140441	39.7	519000
2011	63	蒲江县	Pujiang	103.5	30.2	3.03788	1.20455	3.47	20603	4.09357	0.157182	28672	29619	0.121064	27.7	264000
2011	64	新津县	Xinjin	103.82	30.42	2.23948	2.25566	5.45	35327	4.93069	0.244107	48295	29170	0.357146	35.3	309000
2011	65	都江堰市	Dujiangyan	103.62	31	2.55392	2.46732	6.7	83323	7.12584	0.26298	26839	36355	0.297757	64.9	612000
2011	66	彭州市	Pengzhou	103.93	30.98	1.95031	1.48447	4.67	82413	4.4264	0.158571	24224	34500	0.127493	32.9	805000
2011	67	邛崃市	Qionglai	103.47	30.42	1.68333	1.09242	4.07	48059	4.01858	0.194548	21043	32711	0.106315	37.3	660000
2011	68	崇州市	Chongzhou	103.67	30.63	1.9747	1.78571	5.42	56972	5.4011	0.156817	21274	34236	0.13101	29.8	672000
2011	69	自流井区	Ziliujing	104.77	29.35	4.6289	5.15014	9.49	94810	6.20476	0.338076	64599	36068	0.0142691	80.2	353000
2011	70	贡井区	Gongjing	104.72	29.35	2.51351	2.60135	8.11	32595	4.31235	0.165858	30337	34831	0.0248243	35.1	296000
2011	71	大安区	Daan	104.77	29.37	1.61354	1.58734	3.36	31905	3.50839	0.129127	35182	33088	0.0294891	37.3	458000
2011	72	沿滩区	Yantan	104.87	29.27	0.867008	0.531969	1.9	10510	3.63168	0.0761228	26292	33446	0.0207238	22.8	391000
2011	73	荣县	Rongxian	104.42	29.47	1.35345	0.797414	2.38	34777	4.37667	0.0905431	21346	38273	0.0549799	26.6	696000
2011	74	富顺县	Fushun	104.98	29.18	1.08635	0.587744	1.91	40751	3.82721	0.0886555	18033	32320	0.0423101	23.3	1077000
2011	75	东区	East District	101.7	26.55	6.32911	6.22785	11.95	144422	7.72454	0.360234	74845	42208	0.198133	96.8	316000
2011	76	昭化区	Zhaohua	105.97	32.32	1.4125	0.4375	3.35	8060	5.36197	0.075875	17436	35346	0.0340083	10	240000
2011	77	朝天区	Chaotian	105.88	32.65	1.42512	0.676329	2.86	6023	5.74129	0.0513527	14420	28899	0.0522609	7.7	207000
2011	78	旺苍县	Wangcang	106.28	32.23	1.56209	1.08279	3.79	21807	5.64571	0.0880828	15248	36254	0.0508693	24.6	459000
2011	79	青川县	Qingchuan	105.23	32.58	1.65021	0.493827	2.79	13202	4.95563	0.066786	9427	31186	0.0428313	17.3	243000
2011	80	剑阁县	Jiange	105.52	32.28	1.0508	0.528302	2.38	26336	3.32733	0.0754122	13242	30829	0.0387721	12.2	689000
2011	81	苍溪县	Cangxi	105.93	31.73	1.31274	0.72005	2.7	37522	3.91101	0.078454	12922	32846	0.0296658	15.9	793000
2011	82	船山区	Chuanshan	105.57	30.52	2.69528	2.82117	6.62	109743	7.9821	0.180778	25303	29601	0.0894678	52.5	699000
2011	83	安居区	Anju	105.45	30.35	0.638142	0.304401	1.58	18199	4.36226	0.0575636	11610	32885	0.0220795	7.1	818000
2011	84	蓬溪县	Pengxi	105.72	30.78	1.00135	0.572973	2.18	25164	3.43359	0.0804824	13850	28302	0.0233446	14.7	740000
2011	85	射洪县	Shehong	105.38	30.87	1.65616	1	2.76	50066	5.1164	0.0910443	21419	32987	0.0552975	24.3	1015000
2011	86	大英县	Daying	105.25	30.58	1.22883	0.628829	2.05	19281	3.91543	0.0698811	18088	27660	0.0468649	18.6	555000
2011	87	内江市中区	Neijiang Downtown	105.05	29.58	2.8424	2.99062	6.5	75455	4.08536	0.192966	31041	33437	0.0349006	42.6	533000
2011	88	东兴区	Dongxing	105.07	29.6	1.62754	1.26411	3.79	61369	3.57805	0.157826	20964	33521	0.027009	16.1	886000
2011	89	威远县	Weiyuan	104.67	29.53	1.64572	0.766043	3.03	41286	3.9584	0.0967313	34349	31033	0.0806243	24.1	748000
2011	90	资中县	Zizhong	104.85	29.78	0.999236	0.459129	2	44186	3.19564	0.0704179	14488	30642	0.0338877	14.1	1309000
2011	91	隆昌市	Longchang	105.28	29.35	1.01019	0.872611	2.59	35917	2.33175	0.128048	24576	28517	0.0473478	24.6	785000
2011	92	乐山市中区	Leshan Downtown	103.77	29.57	3.35185	3.46128	4.17	108749	5.62248	0.211522	29143	32665	0.0982374	50.5	594000
2011	93	沙湾区	Shawan	103.55	29.42	1.94241	1.49738	5.4	10562	5.43002	0.139848	64273	30703	0.240147	37.2	191000
2011	94	五通桥区	Wutongqiao	103.82	29.4	1.98113	1.45283	6.17	19852	5.22838	0.117157	34357	30690	0.108566	42.5	318000
2011	95	金口河区	Jinkouhe	103.08	29.25	1.60377	0.981132	2.58	2017	2.28223	0.0758868	48525	41588	6.51381	28.3	53000
2011	96	犍为县	Qianwei	103.95	29.22	1.63684	0.787719	2.95	24327	4.40636	0.0791123	21053	28786	0.0597316	24.4	570000
2011	97	井研县	Jingyan	104.07	29.65	1.26442	0.733173	2.68	19665	3.27831	0.101046	20295	28598	0.0373125	22.1	416000
2011	98	夹江县	Jiajiang	103.57	29.73	1.52557	1.13068	3.72	21049	4.15795	0.113798	26114	32484	0.096929	21.3	352000
2011	99	沐川县	Muchuan	103.9	28.97	0.988372	0.488372	1.98	7260	4.19238	0.0868527	18714	28898	0.0841202	16.7	258000
2011	100	峨边县	Ebian	103.27	29.23	1.16779	0.825503	2.4	5858	2.14516	0.071953	18475	30392	0.157523	17.4	149000
2011	101	马边县	Mabian	103.55	28.83	0.655502	0.440191	1.88	4109	1.67013	0.129067	12689	30884	0.17212	16.3	209000
2011	102	峨眉山市	Emeishan	103.48	29.6	2.44009	2.00461	4.47	37801	4.28707	0.148498	33527	32260	0.238615	42.2	434000
2011	103	顺庆区	Shunqing	106.08	30.78	3.58642	4.05401	8.31	199085	7.47532	0.255248	28484	33047	0.100818	58.5	648000
2011	104	高坪区	Gaoping	106.1	30.77	1.21035	0.604341	2.59	22667	3.77521	0.133334	15246	29116	0.0387312	25.7	599000
2011	105	嘉陵区	Jialing	106.05	30.77	0.725968	0.271162	1.65	12979	2.95341	0.0957217	14105	30892	0.0398565	16.4	697000
2011	106	南部县	Nanbu	106.07	31.35	1.17202	0.351682	1.71	39624	2.83446	0.0583792	19494	30784	0.035987	17.8	1308000
2011	107	营山县	Yingshan	106.57	31.08	0.903602	0.575212	3.23	36777	3.08259	0.0949587	12958	30594	0.0243189	16.9	944000
2011	108	蓬安县	Pengan	106.42	31.03	0.886076	0.511955	2.4	22191	3.28645	0.105803	16475	30701	0.0337131	16.9	711000
2011	109	仪陇县	Yilong	106.28	31.27	0.901158	0.552093	2.53	37427	3.07207	0.0765316	10893	31546	0.0255557	15.9	1123000
2011	110	西充县	Xichong	105.88	31	0.930091	0.454407	1.97	22294	3.14165	0.0854331	12556	28511	0.0328723	19.9	658000
2011	111	阆中市	Langzhong	106	31.55	1.68764	0.856979	3.05	44282	3.74769	0.0948558	16687	29107	0.0491911	25.7	874000
2011	112	东坡区	Dongpo	103.83	30.05	1.94316	1.57773	4.27	87418	4.58045	0.159558	27922	37851	0.0870174	39.1	862000
2011	113	彭山区	Pengshan	103.5	30.14	1.4256	0.964286	3.04	17151	4.25822	0.16825	28095	31973	0.148818	37.8	336000
2011	114	仁寿县	Renshou	104.15	30	1.17302	0.526546	2.28	70247	2.2981	0.105302	18135	29687	0.0421611	19.3	1601000
2011	115	洪雅县	Hongya	103.37	29.92	1.27794	0.916905	2.91	19322	4.11903	0.105413	22629	32956	0.107215	27.2	349000
2011	116	丹棱县	Danling	103.52	30.02	1.50307	1.17178	2.68	9722	4.04625	0.106687	22591	36349	0.0723681	21.5	163000
2011	117	青神县	Qingshen	103.85	29.83	1.85279	1.23858	3.37	10400	3.5905	0.135914	25477	31704	0.084269	18.3	197000
2011	118	翠屏区	Cuiping	104.62	28.77	3.09214	3.44472	7.81	171398	6.21783	0.208821	45173	42695	0.134908	46.7	814000
2011	119	南溪区	Nanxi	104.98	28.85	1.15654	0.707944	2.47	16278	3.79674	0.0796706	21845	30286	0.0588832	20.3	428000
2011	120	叙州区	Xuzhou	104.22	28.67	0.854207	0.527397	2.44	30220	2.79054	0.0931614	17246	31653	0.0464951	11.8	1022000
2011	121	江安县	Jiangan	105.07	28.73	0.774368	0.575812	2.04	17832	2.15196	0.0963827	20751	27118	0.0496949	14.6	554000
2011	122	长宁县	Changning	104.92	28.58	1.4128	0.770419	3.18	20346	3.91554	0.1317	23106	26678	0.0478124	12.4	453000
2011	123	高县	Gaoxian	104.52	28.43	0.848315	0.694757	2.38	17781	2.57619	0.0821985	19363	27934	0.0488539	12.5	534000
2011	124	珙县	Gongxian	104.72	28.45	1.58353	1.07529	4.24	22001	5.48705	0.131979	22772	32858	0.0801671	21.6	425000
2011	125	筠连县	Junlian	104.52	28.17	0.758294	0.703791	1.99	11232	3.23747	0.0773483	28019	29922	0.093564	13	422000
2011	126	兴文县	Xingwen	105.23	28.3	0.831557	0.458422	2.35	17852	2.9974	0.0947015	14367	25312	0.0597591	11.9	469000
2011	127	屏山县	Pingshan	104.33	28.83	0.698052	0.357143	1.68	7636	2.48051	0.0672662	10684	28390	0.0594091	12.7	308000
2011	128	广安区	Guanganqu	106.38	30.03	0.973726	0.740446	2.21	66822	2.64282	8.19268e-06	22449	32915	0.0384881	22.7	1256000
2011	129	岳池县	Yuechi	106.43	30.55	0.729798	0.324916	1.82	38130	2.31276	0.0559933	15961	31980	0.0371456	14.3	1188000
2011	130	武胜县	Wusheng	106.28	30.35	0.929245	0.549528	2.08	33876	2.31875	0.0831557	21214	36657	0.0505271	14.9	848000
2011	131	邻水县	Linshui	106.93	30.33	0.821532	0.551891	2.06	36513	2.11726	0.073	18384	30641	0.334852	16.1	1031000
2011	132	华蓥市	Huaying	106.77	30.38	1.28729	0.812155	2.77	15629	2.44766	0.0956602	31852	41643	0.0749724	29.6	362000
2011	133	通川区	Tongchuan	107.48	31.22	2.88657	3.0787	7.43	97197	4.52827	0.226905	30968	37828	0.0873542	63.4	432000
2011	134	宣汉县	Xuanhan	107.72	31.35	0.868802	0.540809	1.82	49610	2.6221	0.0701907	16255	26454	0.0469619	15.6	1311000
2011	135	开江县	Kaijiang	107.87	31.08	1.05804	0.499171	1.71	20190	2.40609	0.0862637	17441	29991	0.04266	16.4	603000
2011	136	大竹县	Dazhu	107.2	30.73	0.989209	0.651978	2.34	53823	2.79004	0.112278	22491	31874	0.055473	18.3	1112000
2011	137	渠县	Quxian	106.97	30.83	0.801217	0.423935	2.15	41300	2.12608	0.0610784	13865	31872	0.0283922	14.5	1479000
2011	138	万源市	Wanyuan	108.03	32.07	1.08361	0.64214	2.68	24309	2.88552	0.098296	19294	27816	0.0361773	16.4	598000
2011	139	雨城区	Yucheng	103	29.98	3.30548	2.97695	9.51	68898	4.56841	0.206798	28230	34585	0.0438127	47.8	347000
2011	140	名山区	Mingshan	103.12	30.08	1.24638	0.67029	2.03	11357	3.74767	0.0934239	16640	32289	0.0400036	13.4	276000
2011	141	荥经县	Yingjing	102.85	29.8	2.37748	1.39735	4.64	11340	3.78218	0.100762	29294	25078	0.101338	26.5	151000
2011	142	汉源县	Hanyuan	102.65	29.35	1.34756	0.631098	2.82	15620	2.39858	0.141171	12764	28012	0.112985	9.8	328000
2011	143	石棉县	Shimian	102.37	29.23	2.41463	2.49593	8.21	15515	4.56435	0.345772	38370	27313	0.302545	32.5	123000
2011	144	天全县	Tianquan	102.75	30.07	2.01948	0.707792	6.41	12506	5.5334	0.114838	24617	22569	0.0689026	18.2	154000
2011	145	芦山县	Lushan	102.92	30.15	1.43333	1.15	3.02	5313	3.83319	0.111008	20558	29799	0.0501583	25.8	120000
2011	146	宝兴县	Baoxing	102.82	30.37	1.94915	1.20339	3.07	3340	2.96841	0.085661	31488	31023	0.169678	20.3	59000
2011	147	巴州区	Bazhou	106.77	31.85	1.70788	0.668113	2.81	77280	3.72856	0.0751034	11242	29948	0.0207932	20.4	1383000
2011	148	通江县	Tongjiang	107.23	31.92	1.21012	0.540856	1.82	32647	2.38147	0.0737393	9531	26586	0.0183813	16.2	771000
2011	149	南江县	Nanjiang	106.83	32.35	1.21574	0.542274	2.41	31352	4.71095	0.0865394	11477	25678	0.0384373	15.5	686000
2011	150	平昌县	Pingchang	107.1	31.57	1.27419	0.614801	2.78	40262	2.86163	0.0885275	9379	28272	0.0218387	17.3	1054000
2011	151	雁江区	Yanjiang	104.65	30.12	1.54977	1.2	4.35	83231	6.74011	0.131217	30143	36517	0.0559242	22.8	1095000
2011	152	安岳县	Anyue	105.33	30.1	1.04543	0.634101	2.59	80555	6.01547	0.101904	16247	29975	0.037486	12	1607000
2011	153	乐至县	Lezhi	105.02	30.28	0.972125	0.44367	1.89	36416	4.16057	0.0805401	21729	28640	0.0465691	17.2	861000
2011	154	简阳市	Jianyang	104.55	30.4	1.33875	0.96206	3.06	96106	5.20726	0.118217	24618	29340	0.0677595	17.4	1476000
2011	155	汶川县	Wenchuan	103.58	31.48	1.72277	1.0099	4	7337	3.83551	0.102396	40602	41032	0.298198	35.6	101000
2011	156	理县	Lixian	103.17	31.43	1.76087	0.978261	3.8	2683	1.89863	0.102043	28094	39701	0.180239	23.9	46000
2011	157	茂县	Maoxian	103.85	31.68	1.40541	0.891892	3.12	7062	2.96484	0.124829	20434	39115	0.127622	25.2	111000
2011	158	松潘县	Songpan	103.6	32.63	1.62667	0.653333	3.18	3564	2.67197	0.07432	15279	41966	0.111947	24	75000
2011	159	九寨沟县	Jiuzhaigou	104.23	33.27	2.01515	1.34848	4.83	5072	3.79814	0.19247	18533	37376	0.205758	30.3	66000
2011	160	金川县	Jinchuan	102.07	31.48	1.42466	0.835616	3.21	4354	1.81963	0.0692055	9343	40605	0.0386849	16.4	73000
2011	161	小金县	Xiaojin	102.37	31	0.962963	0.62963	3.75	4243	1.99079	0.139543	9930	36434	0.0507037	14.8	81000
2011	162	黑水县	Heishui	102.98	32.07	1.11475	0.688525	2.8	1512	1.44821	0.0293279	17255	42304	0.128148	14.8	61000
2011	163	马尔康市	Maerkang	102.22	31.9	5.32143	3.46429	7.61	17801	5.12952	0.266161	23902	46508	0.134143	42.9	56000
2011	164	壤塘县	Rangtang	100.98	32.27	1.82927	0.926829	2.96	2079	1.04083	0.0604634	11846	46313	0.0293415	14.6	41000
2011	165	阿坝县	Abaxian	101.7	32.9	0.973333	0.613333	2.86	4374	1.70708	0.08272	8098	42515	4.60309	10.7	75000
2011	166	若尔盖县	Ruoergai	102.95	33.58	1.43421	0.736842	2.41	5693	2.74362	0.0526974	13326	42816	0.0366053	13.2	76000
2011	167	红原县	Hongyuan	102.55	32.8	2.08889	0.711111	3.5	3758	2.0748	0.103556	15045	46389	0.0400667	22.2	45000
2011	168	康定市	Kangding	101.97	30.05	3.76786	2.75	7.63	22048	5.43225	0.23967	29879	45788	0.381045	35.7	112000
2011	169	泸定县	Luding	102.23	29.92	2.05814	1.17442	3.07	6112	3.1738	0.0952791	13696	36824	0.21486	22.1	86000
2011	170	丹巴县	Danba	101.88	30.88	1.86667	1	3.38	3449	2.44373	0.0995	14194	35157	0.176967	16.7	60000
2011	171	九龙县	Jiulong	101.5	29	1.32308	0.923077	2.74	3071	1.67252	0.0648	32921	43595	0.374385	13.8	65000
2011	172	雅江县	Yajiang	101.02	30.03	1.2449	1.02041	2.69	2450	1.93135	0.0571429	11156	42250	0.168898	14.3	49000
2011	173	道孚县	Daofu	101.12	30.98	1.29091	0.8	2.13	2108	1.71656	0.0442545	8678	39520	0.0745455	14.5	55000
2011	174	炉霍县	Luhuo	100.68	31.4	2.02174	1.06522	2.61	3666	1.56615	0.0592391	7680	36512	0.0291304	13	46000
2011	175	甘孜县	Ganzixian	99.98	31.62	1.07463	0.880597	2.65	2072	1.90187	0.026806	7860	39897	0.0350896	10.4	67000
2011	176	新龙县	Xinlong	100.32	30.95	0.96	0.48	2.31	1715	2.05006	0.03944	9553	37635	0.04398	18	50000
2011	177	德格县	Dege	98.58	31.82	0.650602	0.313253	1.52	1948	2.10451	0.012759	5670	36871	0.0206747	7.2	83000
2011	178	白玉县	Baiyu	98.83	31.22	1.16667	0.703704	2.76	2696	2.3935	0.0566667	15382	39618	0.151315	9.3	54000
2011	179	石渠县	Shiqu	98.1	32.98	0.613208	0.254717	0.87	1925	0.715858	0.0230472	6466	38251	0.0141226	4.7	106000
2011	180	色达县	Seda	100.33	32.27	1.06	0.52	2.7	2568	1.20844	0.02642	6481	49073	0.06484	10	50000
2011	181	达川区	Dachuan	107.5	31.2	1.04373	0.650875	2.13	52273	2.07089	0.0831771	16878	27042	0.0420962	17.5	1372000
2012	1	西区	West District	101.6	26.6	3.96644	3.51007	9.37	23804	4.34689	0.176497	52429	45022	0.141933	93.3	149000
2012	2	仁和区	Renhe	101.73	26.5	1.86283	2.18142	7.31	23215	5.16072	0.111491	57857	40799	0.322513	41.2	226000
2012	3	米易县	Miyi	102.12	26.88	1.87671	1.42009	3.56	21752	7.524	0.143434	43207	38104	0.350539	15.1	219000
2012	4	盐边县	Yanbian	101.85	26.7	1.48341	0.772512	4.04	14419	3.91384	0.12336	48481	58893	0.348938	14.2	211000
2012	5	江阳区	Jiangyang	105.45	28.88	3.8151	4.02928	9.84	273978	6.6521	0.362131	49117	40411	0.172561	43.8	649000
2012	6	纳溪区	Nanxi	105.37	28.77	1.06392	0.88866	3.23	28142	2.91205	0.126955	21230	37079	0.0928412	19.4	485000
2012	7	龙马潭区	Longmatan	105.43	28.9	2.23011	1.40909	3.2	24057	3.24282	0.115736	41434	34410	0.209088	42.6	352000
2012	8	泸县	Luxian	105.38	29.15	1.0276	0.605336	3.07	53768	4.1386	0.129645	23288	34500	0.0685704	9.7	1087000
2012	9	合江县	Hejiang	105.83	28.82	1.13024	0.878587	4.33	53948	3.11669	0.127004	17498	31701	0.0591004	14	906000
2012	10	叙永县	Xuyong	105.43	28.17	0.979196	0.797503	2.97	37093	3.19469	0.169029	13075	32756	0.0474313	15.4	721000
2012	11	古蔺县	Gulin	105.82	28.05	0.806338	0.603286	2.32	41996	2.41448	0.435749	14845	35205	0.155374	10.2	852000
2012	12	旌阳区	Jinyang	104.38	31.13	3.29429	3.32796	6.84	159163	8.67868	0.194975	51725	53000	0.258091	59.4	683000
2012	13	中江县	Zhongjiang	104.68	31.03	1.09085	0.542977	2.34	74326	4.94928	0.098847	19938	36098	0.0356108	13.3	1431000
2012	14	罗江区	Luojiang	104.5	31.32	1.684	1.164	3.47	20831	5.52182	0.147904	31832	38765	0.089752	20.8	250000
2012	15	广汉市	Guanghan	104.28	30.98	2.0033	1.68812	4.09	55911	7.14026	0.136525	42559	44037	0.189305	36.1	606000
2012	16	什邡市	Shifang	104.17	31.13	2.49772	2.14612	5.9	58513	8.20672	0.174943	45557	38973	0.280911	22.1	438000
2012	17	绵竹市	Mianzhu	104.2	31.35	1.90335	1.35306	5.8	51210	8.10687	0.18971	36294	44259	0.240976	27.6	507000
2012	18	涪城区	Hucheng	104.73	31.47	4.21965	4.69942	9.44	248635	9.59782	0.307802	58865	41105	0.122659	71.7	692000
2012	19	游仙区	Youxian	104.75	31.47	1.93989	1.96175	5.41	88385	5.47205	0.174259	27505	64756	0.0688361	36.2	549000
2012	20	三台县	Santai	105.08	31.1	1.10251	0.668703	9.13	80043	3.78331	0.129285	18082	35629	0.0374908	14.5	1473000
2012	21	盐亭县	Yanting	105.38	31.22	1.06177	0.702838	2.74	35054	5.05567	0.111486	18685	37504	0.030576	18	599000
2012	22	安州区	Anzhou	104.57	31.53	1.82844	0.959368	3.52	28958	5.29842	0.123614	22225	38071	0.0903183	15.8	443000
2012	23	梓潼县	Zitong	105.17	31.63	1.39378	0.588083	2.83	21486	3.43778	0.075544	22053	32492	0.0450881	17.1	386000
2012	24	北川县	Beichuan	104.45	31.82	1.13693	0.929461	4.33	14582	3.66085	0.119095	15835	36001	0.108332	32.4	241000
2012	25	平武县	Pingwu	104.53	32.42	1.3587	0.956522	3.14	8446	3.5917	0.110489	16381	35980	0.117484	16.3	184000
2012	26	江油市	Jiangyou	104.75	31.78	2.3168	2.07666	6.64	101395	5.71806	0.17721	31028	38767	0.131961	30.1	887000
2012	27	利州区	Lizhou	105.66	32.44	4.01031	4.47835	12.62	137554	7.72503	0.309501	30388	40840	0.0790247	62.5	485000
2012	28	理塘县	Litang	100.27	30	1.0303	0.515152	2.13	3393	1.12208	0.0189697	10257	48166	0.0719545	10.6	66000
2012	29	巴塘县	Batang	99.1	30	1.46154	1.38462	3.18	3940	3.00554	0.0697308	16007	56663	0.107019	13.5	52000
2012	30	乡城县	Xiangcheng	99.8	28.93	2.03333	1.23333	4.11	2374	3.00717	0.0714667	18180	34865	0.186833	16.7	30000
2012	31	稻城县	Daocheng	100.3	29.03	1.5625	1.0625	3.57	2727	3.04978	0.0460625	14407	45542	0.106781	12.5	32000
2012	32	得荣县	Derong	99.28	28.72	1.96154	1.07692	3.79	2047	2.5735	0.0490385	16300	45074	0.115385	15.4	26000
2012	33	西昌市	Xichang	102.27	27.9	3.37953	3.70236	7.34	160928	6.96899	0.229463	45325	43156	0.369362	31.5	635000
2012	34	木里县	Muli	101.28	27.93	1.13768	0.427536	2.77	8473	1.20546	0.109891	17445	48792	0.259551	11.6	138000
2012	35	盐源县	Yanyuan	101.5	27.43	0.839378	0.468912	2.02	19865	4.48178	0.100205	21084	46346	0.181505	7.3	386000
2012	36	德昌县	Dechang	102.18	27.4	1.84689	1.44498	4.82	22723	6.06284	0.205794	24468	40948	0.209024	12.9	209000
2012	37	会理县	Huili	102.25	26.67	1.0671	0.863636	2.99	33393	2.36548	0.153004	43864	45788	0.320487	16.9	462000
2012	38	会东县	Huidong	102.58	26.63	0.819712	0.449519	2.38	19026	2.1225	0.21401	29554	41200	0.195832	7	416000
2012	39	宁南县	Ningnan	102.77	27.07	1.18947	1.07895	3.49	15144	5.31869	0.171105	22387	38725	0.180726	10.5	190000
2012	40	普格县	Puge	102.53	27.38	0.809783	0.543478	2.19	5970	0.607359	0.086288	12480	42062	0.0692391	8.2	184000
2012	41	布拖县	Buto	102.82	27.72	0.472527	0.538462	1.87	6168	0.452549	0.0765659	13674	51739	0.0573516	7.1	182000
2012	42	金阳县	Jinyang	103.25	27.7	0.880829	0.507772	2.96	8121	0.529497	0.138699	14805	47160	0.090487	6.7	193000
2012	43	昭觉县	Zhaojue	102.85	28.02	0.495017	0.38206	1.73	8522	0.487814	0.122053	7859	43862	0.0342824	7	301000
2012	44	喜德县	Xide	102.42	28.32	0.779817	0.486239	1.77	8874	0.56461	0.0656651	10954	42710	0.043211	9.2	218000
2012	45	冕宁县	Mianning	102.17	28.55	1	0.790155	2.7	19209	2.96465	0.13549	22182	47334	0.129705	9.8	386000
2012	46	越西县	Yuexi	102.52	28.65	0.747024	0.752976	2.11	12562	0.435131	0.118152	12095	44759	0.0648869	8.3	336000
2012	47	甘洛县	Ganluo	102.77	28.97	0.959091	0.795455	2.44	10650	1.33448	0.123945	13994	40408	0.1001	7.3	220000
2012	48	美姑县	Meigu	103.13	28.33	0.345098	0.227451	1.63	7435	0.469392	0.0525569	7973	41148	0.0508667	5.5	255000
2012	49	雷波县	Leibo	103.57	28.27	0.785441	0.402299	1.96	12168	1.40028	0.12277	19811	41967	0.136533	8	261000
2012	50	锦江区	Jinjiang	104.08	30.67	5.46476	5.06828	10.39	185778	10.17	0.227137	87483	51818	0.881066	100	454000
2012	51	青羊区	Qingyang	104.05	30.68	8.53078	10.7354	15.83	638649	17.7028	0.500805	82738	68247	0.691458	100	601000
2012	52	金牛区	Jinniu	104.05	30.7	5.54508	6.65574	13.2	338119	10.1347	0.289161	57760	56149	0.549007	100	732000
2012	53	武侯区	Wuhou	104.05	30.65	9.00102	10.8647	16.99	1165611	17.5854	0.516753	59100	60084	0.489656	100	983000
2012	54	成华区	Chenghua	104.1	30.67	4.55852	4.10815	6.83	184511	8.48363	0.179941	59052	48746	0.607481	100	675000
2012	55	龙泉驿区	Longquanyi	104.27	30.57	2.75993	2.71523	5.75	102409	6.39252	0.161371	81293	52392	0.662571	51.8	604000
2012	56	青白江区	Qingbaijiang	104.23	30.88	1.90315	1.84262	5.34	42043	5.23848	0.187891	71176	38413	0.370327	36.8	413000
2012	57	新都区	Xindu	104.15	30.83	2.3759	2.49067	5.76	142884	6.21815	0.220836	58370	44245	0.497476	57.2	697000
2012	58	温江区	Wenjiang	103.83	30.7	3.74674	4.09922	10.22	135156	7.92073	0.317439	65828	45498	0.653514	79.6	383000
2012	59	金堂县	Jintang	104.43	30.85	1.46854	1.04719	3.56	64457	3.87927	0.154873	28101	40991	0.129988	25.7	890000
2012	60	双流区	Shuangliu	103.92	30.58	2.50208	2.43125	4.63	157241	5.95144	0.161707	58134	61702	0.623915	63.9	960000
2012	61	郫都区	Pidu	103.82	30.82	3.17534	2.96339	6.24	91196	11.2508	0.27859	42847	51070	0.58505	42.8	519000
2012	62	大邑县	Dayi	103.52	30.58	2.22852	1.80664	6.01	59905	5.39048	0.228951	26408	34750	0.167568	39.8	512000
2012	63	蒲江县	Pujiang	103.5	30.2	2.08712	1.42803	4.82	31400	5.21559	0.204269	33137	36578	0.143477	27.7	264000
2012	64	新津县	Xinjin	103.82	30.42	2.43182	2.67857	6.27	46276	6.03395	0.286633	56066	33653	0.433977	35.1	308000
2012	65	都江堰市	Dujiangyan	103.62	31	2.82899	2.93974	8.38	110547	7.1708	0.289533	31481	37272	0.285476	64.7	614000
2012	66	彭州市	Pengzhou	103.93	30.98	2.04732	1.71357	5.34	101266	5.116	0.206797	27877	41330	0.16263	32.9	803000
2012	67	邛崃市	Qionglai	103.47	30.42	1.69055	1.38567	4.37	55351	4.21817	0.197383	24488	37793	0.131588	37.3	656000
2012	68	崇州市	Chongzhou	103.67	30.63	2.07207	1.92492	5.73	77761	5.77358	0.181162	24695	39626	0.135673	29.7	666000
2012	69	自流井区	Ziliujing	104.77	29.35	4.7809	6.03933	11.99	126855	7.01366	0.406671	68778	42232	0.0170028	80.1	356000
2012	70	贡井区	Gongjing	104.72	29.35	2.60606	2.87879	9.47	42935	4.24188	0.246471	34787	39306	0.0296902	35	297000
2012	71	大安区	Daan	104.77	29.37	1.58952	1.71179	3.6	41153	4.31371	0.161655	40380	39792	0.0173384	38	458000
2012	72	沿滩区	Yantan	104.87	29.27	0.946701	0.616751	1.96	15039	3.83845	0.0987462	30220	38675	0.0246853	23.6	394000
2012	73	荣县	Rongxian	104.42	29.47	1.46264	0.925287	3.4	47347	4.83213	0.112381	24401	45121	0.0661006	28.6	696000
2012	74	富顺县	Fushun	104.98	29.18	1.11624	0.777675	2.24	56175	4.09656	0.133514	20652	37628	0.0484382	23.9	1084000
2012	75	东区	East District	101.7	26.55	6.12739	6.40764	12.43	166472	8.4933	0.425232	82379	48339	0.243303	97.5	314000
2012	76	昭化区	Zhaohua	105.97	32.32	1.38683	0.415638	3.42	9112	5.32882	0.103979	19926	38686	0.0438519	9.9	243000
2012	77	朝天区	Chaotian	105.88	32.65	1.29665	0.593301	3.31	10626	4.51758	0.0638756	16496	31670	0.060378	8.1	209000
2012	78	旺苍县	Wangcang	106.28	32.23	1.50218	1.17904	3.77	27867	5.43598	0.105279	16980	41880	0.0610655	24	458000
2012	79	青川县	Qingchuan	105.23	32.58	1.27273	0.661157	2.54	15362	5.07352	0.0725331	11521	38263	0.0488223	19.4	242000
2012	80	剑阁县	Jiange	105.52	32.28	1.14783	0.695652	2.8	37460	4.01276	0.108658	15032	39352	0.0440464	12.3	690000
2012	81	苍溪县	Cangxi	105.93	31.73	1.37342	0.805063	3.01	48290	4.0014	0.10841	14834	40897	0.0363405	16.1	790000
2012	82	船山区	Chuanshan	105.57	30.52	2.85511	3.01989	7.2	146384	8.74356	0.215261	27417	41927	0.0969347	53.1	704000
2012	83	安居区	Anju	105.45	30.35	0.703518	0.361809	2.49	28430	3.92223	0.0896872	13299	41567	0.0286432	7	796000
2012	84	蓬溪县	Pengxi	105.72	30.78	1.0211	0.662447	2.49	31083	4.04684	0.0901153	16263	29645	0.0321069	14.9	711000
2012	85	射洪县	Shehong	105.38	30.87	1.92438	1.14627	3.34	68480	5.95657	0.114941	24483	37556	0.0660368	25.1	1005000
2012	86	大英县	Daying	105.25	30.58	1.23303	0.792661	2.29	26362	4.16631	0.0879596	20618	34814	0.0573615	18.9	545000
2012	87	内江市中区	Neijiang Downtown	105.05	29.58	3.31589	3.00187	7.5	101822	3.58705	0.240794	34922	40845	0.0459009	43.2	535000
2012	88	东兴区	Dongxing	105.07	29.6	1.6509	1.46959	4.6	85071	4.22587	0.173177	24303	39620	0.0355574	17.2	888000
2012	89	威远县	Weiyuan	104.67	29.53	1.67781	1.00936	3.99	56444	4.60665	0.119618	39350	34752	0.0969024	24.5	748000
2012	90	资中县	Zizhong	104.85	29.78	1.08104	0.642966	2.63	72407	3.53979	0.0948761	16535	39115	0.0408035	14.1	1308000
2012	91	隆昌市	Longchang	105.28	29.35	1.00254	0.895807	3.35	44833	2.53589	0.140102	27747	32224	0.056892	24.8	787000
2012	92	乐山市中区	Leshan Downtown	103.77	29.57	3.53255	3.9015	8.76	147958	5.96034	0.253351	32827	37684	0.124638	51.9	599000
2012	93	沙湾区	Shawan	103.55	29.42	1.85185	1.57672	5.06	13137	4.66091	0.156153	76067	37207	0.294646	38.1	189000
2012	94	五通桥区	Wutongqiao	103.82	29.4	2.08491	1.47484	5.22	23362	5.40444	0.135415	37976	36035	0.138101	42.8	318000
2012	95	金口河区	Jinkouhe	103.08	29.25	1.22642	1.09434	2.56	1960	2.586	0.0836226	53816	46910	0.294868	28.3	53000
2012	96	犍为县	Qianwei	103.95	29.22	1.70826	0.924429	3.02	29370	4.23775	0.0905431	23658	34250	0.065464	25.3	569000
2012	97	井研县	Jingyan	104.07	29.65	1.94952	0.860577	3.18	24293	3.75408	0.130036	22650	33431	0.0488846	23.1	416000
2012	98	夹江县	Jiajiang	103.57	29.73	1.69318	1.375	3.86	23461	4.05968	0.122247	29540	37082	0.123483	22.7	352000
2012	99	沐川县	Muchuan	103.9	28.97	0.988372	0.515504	2.05	11316	3.79403	0.112721	21217	34981	0.0594225	17.4	258000
2012	100	峨边县	Ebian	103.27	29.23	1.09272	0.834437	2.4	7223	2.13403	0.0811325	20682	36941	0.191583	19.2	151000
2012	101	马边县	Mabian	103.55	28.83	0.638498	0.539906	2.07	5464	2.95362	0.109977	14383	36971	0.12946	16.4	213000
2012	102	峨眉山市	Emeishan	103.48	29.6	2.35335	2.08545	4.79	44384	4.87028	0.177425	37256	38152	0.28776	43	433000
2012	103	顺庆区	Shunqing	106.08	30.78	3.79817	4.26147	9.34	255019	7.95571	0.295526	32546	39512	0.122359	58.9	654000
2012	104	高坪区	Gaoping	106.1	30.77	1.22167	0.618333	2.85	33569	4.11852	0.146407	17029	34486	0.0500833	26	600000
2012	105	嘉陵区	Jialing	106.05	30.77	0.696581	0.260684	1.56	17235	3.18422	0.0930484	16443	37208	0.0487607	16.7	702000
2012	106	南部县	Nanbu	106.07	31.35	1.26292	0.401976	1.75	47784	3.46539	0.0661634	22412	36982	0.0433761	17.9	1316000
2012	107	营山县	Yingshan	106.57	31.08	0.931723	0.631303	3.35	43348	3.38151	0.118984	14903	38463	0.0292532	17.1	952000
2012	108	蓬安县	Pengan	106.42	31.03	0.884993	0.545582	2.83	31140	4.56767	0.120454	18840	35863	0.0379734	17	713000
2012	109	仪陇县	Yilong	106.28	31.27	0.926222	0.630222	3.03	56590	3.11101	0.109928	12514	37531	0.0315636	15.9	1125000
2012	110	西充县	Xichong	105.88	31	1.29027	0.541033	2.36	28146	2.93895	0.0953951	14120	35088	0.0414757	20.5	658000
2012	111	阆中市	Langzhong	106	31.55	1.879	0.93379	3.57	57373	4.65736	0.115146	19155	32660	0.061468	26.1	876000
2012	112	东坡区	Dongpo	103.83	30.05	2.23468	2.08786	5.56	113865	5.59666	0.207143	32360	45410	0.11631	39.8	865000
2012	113	彭山区	Pengshan	103.5	30.14	1.52252	1.10811	2.69	23983	4.77141	0.199502	31158	37590	0.22239	39.9	333000
2012	114	仁寿县	Renshou	104.15	30	1.22619	0.931704	3.15	94016	2.92695	0.123262	21103	36095	0.0666416	19.9	1596000
2012	115	洪雅县	Hongya	103.37	29.92	1.32	0.994286	3.21	26262	4.87119	0.137657	25777	36748	0.1502	27.4	350000
2012	116	丹棱县	Danling	103.52	30.02	1.51534	1.31902	2.97	13105	3.83733	0.117742	26132	41997	0.104497	22.1	163000
2012	117	青神县	Qingshen	103.85	29.83	1.7868	1.36548	3.44	13468	4.43685	0.15532	29316	39137	0.114183	18.3	197000
2012	118	翠屏区	Cuiping	104.62	28.77	3.20463	3.87698	9.58	225083	6.85662	0.248597	50954	47487	0.175012	47.3	821000
2012	119	南溪区	Nanxi	104.98	28.85	1.2877	1.03016	3.2	23090	3.34785	0.102429	25377	33536	0.0944408	20.9	431000
2012	120	叙州区	Xuzhou	104.22	28.67	0.834308	0.590643	2.5	39294	2.75531	0.109198	20418	37894	0.0586433	12.1	1026000
2012	121	江安县	Jiangan	105.07	28.73	0.777379	0.62298	2.35	23593	2.65688	0.0992065	23308	32665	0.0707325	14.5	557000
2012	122	长宁县	Changning	104.92	28.58	1.39083	0.958515	3.65	30023	3.8227	0.160843	26510	28571	0.0657664	12.4	458000
2012	123	高县	Gaoxian	104.52	28.43	0.885768	0.685393	2.77	25216	3.29489	0.102828	22068	34405	0.0635562	12.4	534000
2012	124	珙县	Gongxian	104.72	28.45	1.5363	1.14754	4.3	26871	4.28185	0.152208	25429	43478	0.104459	21.1	427000
2012	125	筠连县	Junlian	104.52	28.17	0.890187	0.824766	2.52	15586	3.27697	0.0935467	30712	38655	0.11478	13.3	428000
2012	126	兴文县	Xingwen	105.23	28.3	0.869198	0.603376	2.81	25845	3.17552	0.121846	16740	32052	0.0829684	12	474000
2012	127	屏山县	Pingshan	104.33	28.83	0.758065	0.412903	1.79	9947	2.27871	0.074029	11871	35234	0.0802355	12.6	310000
2012	128	广安区	Guanganqu	106.38	30.03	1.05967	0.917263	2.38	91337	3.04479	0.105782	25511	38851	0.0453819	23.6	1257000
2012	129	岳池县	Yuechi	106.43	30.55	0.741365	0.423757	1.94	54484	2.78731	0.0688433	18243	37203	0.0438694	14.6	1187000
2012	130	武胜县	Wusheng	106.28	30.35	0.996454	0.602837	2.59	47605	2.6425	0.101267	24181	44368	0.0597837	15.1	846000
2012	131	邻水县	Linshui	106.93	30.33	0.8606	0.75121	2.29	54491	2.18042	0.11248	20972	37370	0.047302	16.6	1033000
2012	132	华蓥市	Huaying	106.77	30.38	1.3232	0.994475	3.27	19771	2.55669	0.136627	35890	48235	0.0884779	30.1	362000
2012	133	通川区	Tongchuan	107.48	31.22	2.76027	4.02968	9.22	127884	4.84214	0.269155	32826	44017	0.107934	64.2	438000
2012	134	宣汉县	Xuanhan	107.72	31.35	0.86747	0.723645	2.38	70719	2.85209	0.10147	19627	29102	0.0610828	15.7	1328000
2012	135	开江县	Kaijiang	107.87	31.08	1.03454	0.488487	1.97	26529	2.92276	0.100595	20367	25451	0.0528865	16.6	608000
2012	136	大竹县	Dazhu	107.2	30.73	1.05536	0.733036	2.71	63849	2.94762	0.117931	24280	38767	0.0704107	18.9	1120000
2012	137	渠县	Quxian	106.97	30.83	0.830863	0.460916	2.62	61465	2.66397	0.0925499	15128	37422	0.0362298	15.2	1484000
2012	138	万源市	Wanyuan	108.03	32.07	1.1476	0.708126	2.72	30009	3.99496	0.100428	24664	33116	0.04566	16.4	603000
2012	139	雨城区	Yucheng	103	29.98	3.60807	3.7464	10.76	82710	5.39782	0.244994	31752	38872	0.0532392	47.8	347000
2012	140	名山区	Mingshan	103.12	30.08	1.34892	0.773381	2.12	16270	4.28995	0.102716	18677	39228	0.0554784	13.3	278000
2012	141	荥经县	Yingjing	102.85	29.8	2.40789	1.34211	4.53	13560	4.51203	0.116132	32997	32002	0.133967	28.3	152000
2012	142	汉源县	Hanyuan	102.65	29.35	1.4	0.690909	2.78	18774	2.65503	0.131355	15325	36488	0.173082	10.3	330000
2012	143	石棉县	Shimian	102.37	29.23	2.69355	2.65323	6.8	20473	5.1261	0.363508	42367	39598	0.343177	32.3	124000
2012	144	天全县	Tianquan	102.75	30.07	2.53896	1.40909	6.99	15024	5.25683	0.12939	27603	25293	0.0825844	18.8	154000
2012	145	芦山县	Lushan	102.92	30.15	1.7686	1.22314	3.11	6998	4.10926	0.0949174	23086	38423	0.0661736	25.6	121000
2012	146	宝兴县	Baoxing	102.82	30.37	1.9661	1.50847	2.95	4133	3.41463	0.0926102	35126	33879	0.20761	22	59000
2012	147	巴州区	Bazhou	106.77	31.85	2.01009	0.979813	3.63	107156	3.74366	0.123753	11891	36707	0.0332653	22	1387000
2012	148	通江县	Tongjiang	107.23	31.92	1.3273	0.715395	2.49	44393	2.75836	0.0862057	11206	28332	0.0282005	16.6	773000
2012	149	南江县	Nanjiang	106.83	32.35	1.30612	0.62828	2.51	41264	5.61764	0.0977726	13539	31401	0.0583805	15.5	686000
2012	150	平昌县	Pingchang	107.1	31.57	1.42125	0.818786	3.5	53976	3.0518	0.114209	11015	33486	0.0348083	18.2	1054000
2012	151	雁江区	Yanjiang	104.65	30.12	1.63876	1.37944	5.34	110997	7.75661	0.169441	35820	42116	0.0701429	23.2	1099000
2012	152	安岳县	Anyue	105.33	30.1	1.08287	0.706246	3.21	108447	5.60404	0.137642	19192	32192	0.0486747	12.3	1617000
2012	153	乐至县	Lezhi	105.02	30.28	1.08817	0.609049	2.33	48046	4.70513	0.115103	26159	32984	0.060616	17.9	862000
2012	154	简阳市	Jianyang	104.55	30.4	1.4578	1.13707	3.62	121078	5.47139	0.14841	29379	33574	0.0824092	17.9	1481000
2012	155	汶川县	Wenchuan	103.58	31.48	1.85149	1.10891	4.53	9092	4.05165	0.115663	45762	46202	0.334743	38.6	101000
2012	156	理县	Lixian	103.17	31.43	1.54348	1.17391	3.71	2591	1.80496	0.0871087	32143	42205	0.2185	23.9	46000
2012	157	茂县	Maoxian	103.85	31.68	1.7027	1.0991	4.11	8301	3.10393	0.126171	23636	39661	0.157748	25.2	111000
2012	158	松潘县	Songpan	103.6	32.63	1.68421	0.684211	3.03	4425	2.6623	0.0669737	17402	46166	0.139474	25	76000
2012	159	九寨沟县	Jiuzhaigou	104.23	33.27	2.25373	1.38806	4.89	6476	4.50264	0.220642	22217	44057	0.238373	29.9	67000
2012	160	金川县	Jinchuan	102.07	31.48	1.59459	1.04054	3.51	6036	2.11659	0.0950811	11853	45682	0.0482027	16.2	74000
2012	161	小金县	Xiaojin	102.37	31	1.16049	0.679012	4.62	5401	1.72668	0.127062	11738	41523	0.0584691	14.8	81000
2012	162	黑水县	Heishui	102.98	32.07	1.03226	0.903226	3.73	1732	1.29165	0.0255323	24425	50655	0.144339	14.5	62000
2012	163	马尔康市	Maerkang	102.22	31.9	6.26786	4.17857	8.53	23188	6.05246	0.284089	28286	49366	0.179571	42.9	56000
2012	164	壤塘县	Rangtang	100.98	32.27	1.59524	1	3.01	3035	1.5506	0.0841429	14098	50454	0.0321667	16.7	42000
2012	165	阿坝县	Abaxian	101.7	32.9	0.973684	0.671053	2.81	4286	1.51807	0.0797368	9719	45270	0.0295658	9.2	76000
2012	166	若尔盖县	Ruoergai	102.95	33.58	1.45455	0.779221	2.5	4426	3.55179	0.0668961	15372	44604	0.0473377	13	77000
2012	167	红原县	Hongyuan	102.55	32.8	2.02222	0.777778	3.67	4554	2.49716	0.0950667	17864	48446	0.0507333	22.2	45000
2012	168	康定市	Kangding	101.97	30.05	3.79464	3.08036	8.38	27859	5.64226	0.296455	31096	50640	0.320312	35.7	112000
2012	169	泸定县	Luding	102.23	29.92	2.06897	1.13793	3.09	6086	3.32806	0.101931	18782	46544	0.173069	23	87000
2012	170	丹巴县	Danba	101.88	30.88	1.86885	1.04918	3.36	4529	2.58492	0.11123	15590	44903	0.215541	16.4	61000
2012	171	九龙县	Jiulong	101.5	29	1.24242	1.01515	2.84	3781	2.80076	0.0616364	37236	47297	0.406061	13.6	66000
2012	172	雅江县	Yajiang	101.02	30.03	1.22	1.24	2.55	3409	1.91032	0.0567	12857	44259	0.21018	14	50000
2012	173	道孚县	Daofu	101.12	30.98	1.46429	0.875	2.94	2668	1.78811	0.0513571	9714	45750	0.0915179	14.3	56000
2012	174	炉霍县	Luhuo	100.68	31.4	2.06383	0.893617	4.2	3399	1.69387	0.0534468	8614	42351	0.0428936	12.8	47000
2012	175	甘孜县	Ganzixian	99.98	31.62	1.14706	0.970588	3.11	3644	1.73926	0.0290588	8997	41374	0.045	10.3	68000
2012	176	新龙县	Xinlong	100.32	30.95	0.921569	0.509804	2.31	2428	2.21139	0.0833922	11156	44914	0.0608627	17.6	51000
2012	177	德格县	Dege	98.58	31.82	0.552941	0.188235	1.52	3283	2.19636	0.0248353	6513	44369	0.0243529	7.1	85000
2012	178	白玉县	Baiyu	98.83	31.22	0.87037	0.777778	3.91	3796	2.26806	0.0642778	17625	42675	0.186278	9.3	54000
2012	179	石渠县	Shiqu	98.1	32.98	0.522936	0.348624	1.25	2549	1.15581	0.0179817	7287	61488	0.0195046	4.6	109000
2012	180	色达县	Seda	100.33	32.27	0.941176	0.470588	2.78	3908	1.40969	0.0292941	7495	56894	0.040902	9.8	51000
2012	181	达川区	Dachuan	107.5	31.2	1.16655	0.765091	2.42	57927	1.94228	0.0890087	18100	47128	0.0530429	17.9	1375000
2013	1	西区	West District	101.6	26.6	3.60274	3.68493	8.72	26519	5.17301	0.199932	58566	44719	0.101541	93.8	146000
2013	2	仁和区	Renhe	101.73	26.5	1.93013	2.21397	7.54	29237	5.26172	0.116738	64256	46298	0.266262	41.5	229000
2013	3	米易县	Miyi	102.12	26.88	2.11261	1.61712	3.85	27508	7.97943	0.186216	49261	43737	0.369608	15.3	222000
2013	4	盐边县	Yanbian	101.85	26.7	1.6872	1.20853	4.27	16972	3.98009	0.129299	48762	71995	0.274455	13.7	211000
2013	5	江阳区	Jiangyang	105.45	28.88	4.09451	4.53963	10.42	333377	7.22689	0.402797	53909	48790	0.198498	78.4	656000
2013	6	纳溪区	Nanxi	105.37	28.77	1.48133	1.37759	4.53	37304	3.13139	0.197189	23315	47947	0.132817	49.6	482000
2013	7	龙马潭区	Longmatan	105.43	28.9	2.40896	1.64986	3.47	27705	3.29291	0.10909	45860	38498	0.259885	79.8	357000
2013	8	泸县	Luxian	105.38	29.15	1.1359	0.719927	2.87	66732	3.87814	0.115922	25391	43331	0.0808081	11.8	1089000
2013	9	合江县	Hejiang	105.83	28.82	1.23187	1.04505	4.45	64475	3.2003	0.136163	19647	35186	0.0753165	15.8	910000
2013	10	叙永县	Xuyong	105.43	28.17	0.980848	0.779754	3	47041	2.84245	0.160878	14439	40310	0.0595636	16	731000
2013	11	古蔺县	Gulin	105.82	28.05	0.859139	0.683353	2.64	48788	2.20935	0.119733	16277	38232	0.172934	11.1	859000
2013	12	旌阳区	Jinyang	104.38	31.13	3.46948	3.67297	7.04	175054	8.86581	0.207903	55580	54136	0.264885	60.9	688000
2013	13	中江县	Zhongjiang	104.68	31.03	1.15815	0.602519	3.77	84640	4.72439	0.0962687	22315	46825	0.0429678	14.5	1429000
2013	14	罗江区	Luojiang	104.5	31.32	1.8247	1.24701	2.65	23374	5.61929	0.150211	33849	37549	0.095749	23.1	251000
2013	15	广汉市	Guanghan	104.28	30.98	2.02965	1.70511	4.22	64111	7.15708	0.138909	46323	50495	0.21456	39.4	607000
2013	16	什邡市	Shifang	104.17	31.13	2.5	2.27397	6.07	64662	7.63559	0.180783	49834	44078	0.299454	24.4	438000
2013	17	绵竹市	Mianzhu	104.2	31.35	2.04339	1.62722	5.88	60014	8.85958	0.194107	40471	45323	0.247629	28.4	507000
2013	18	涪城区	Hucheng	104.73	31.47	4.29672	5.23395	10.08	287450	9.79542	0.314511	65013	46755	0.132723	71.8	701000
2013	19	游仙区	Youxian	104.75	31.47	2.09747	2.18051	6.88	99878	5.96881	0.192245	32465	75130	0.0812834	37.4	554000
2013	20	三台县	Santai	105.08	31.1	1.17085	0.726102	3.4	91662	3.76941	0.13627	17035	44814	0.0430834	15.3	1475000
2013	21	盐亭县	Yanting	105.38	31.22	1.185	0.721667	4.06	43542	4.95321	0.13265	17391	36321	0.0400383	18.3	600000
2013	22	安州区	Anzhou	104.57	31.53	1.8565	1.1009	3.43	33474	5.65402	0.123031	24339	49115	0.099704	16.1	446000
2013	23	梓潼县	Zitong	105.17	31.63	1.53906	0.835938	3.15	24451	4.03261	0.103003	23948	29352	0.0530339	17.4	384000
2013	24	北川县	Beichuan	104.45	31.82	1.29461	1.04564	4.57	17816	3.75344	0.131108	17052	40500	0.124809	34	241000
2013	25	平武县	Pingwu	104.53	32.42	1.44022	0.972826	3.16	10762	3.93927	0.111125	18213	39831	0.136228	16.8	184000
2013	26	江油市	Jiangyou	104.75	31.78	2.45219	2.20697	6.84	115493	5.93584	0.193094	34035	36716	0.151863	31.7	889000
2013	27	利州区	Lizhou	105.66	32.44	4.17248	5.17659	14.07	158851	8.13149	0.334148	33491	46007	0.0897967	63.2	487000
2013	28	理塘县	Litang	100.27	30	1.08824	0.558824	3	4309	1.1764	0.0320294	11799	57820	0.0753529	11.8	68000
2013	29	巴塘县	Batang	99.1	30	1.5283	1.50943	4.48	5332	2.44515	0.0517736	18789	55808	0.120736	13.2	53000
2013	30	乡城县	Xiangcheng	99.8	28.93	1.96667	1.23333	5.2	4869	2.94397	0.0885333	21276	40766	0.1901	16.7	30000
2013	31	稻城县	Daocheng	100.3	29.03	1.1875	1.03125	3.86	4636	3.54978	0.0485625	16428	56671	0.147969	12.5	32000
2013	32	得荣县	Derong	99.28	28.72	2.23077	1.07692	3.78	2456	2.77215	0.0456154	19078	62718	0.0948462	15.4	26000
2013	33	西昌市	Xichang	102.27	27.9	3.4969	4.02322	7.85	178696	7.30743	0.235938	50342	52140	0.446085	31.4	646000
2013	34	木里县	Muli	101.28	27.93	1.21014	0.942029	2.83	9420	1.33676	0.10108	18778	53621	0.324406	11.6	138000
2013	35	盐源县	Yanyuan	101.5	27.43	0.84359	0.553846	2.3	25575	4.17406	0.101862	21800	44358	0.197708	7.2	390000
2013	36	德昌县	Dechang	102.18	27.4	1.7381	1.59048	4.98	24130	6.24239	0.1957	26958	48858	0.230286	12.9	210000
2013	37	会理县	Huili	102.25	26.67	1.13793	0.991379	3.28	36437	2.97934	0.155696	47119	48400	0.302011	17	464000
2013	38	会东县	Huidong	102.58	26.63	0.928741	0.80285	3.11	23830	2.318	0.262653	30915	47209	0.203245	7.1	421000
2013	39	宁南县	Ningnan	102.77	27.07	1.34896	1.27083	4.09	19017	5.52562	0.186161	25482	43556	0.200552	10.4	192000
2013	40	普格县	Puge	102.53	27.38	0.765625	0.59375	2.52	7643	0.648302	0.132969	13707	45979	0.0729896	8.9	192000
2013	41	布拖县	Buto	102.82	27.72	0.595745	0.5	2.13	7298	0.448793	0.0901489	14727	53641	0.0612074	7.4	188000
2013	42	金阳县	Jinyang	103.25	27.7	0.870647	0.631841	2.9	8646	0.523423	0.102945	14567	50594	0.0624826	6.5	201000
2013	43	昭觉县	Zhaojue	102.85	28.02	0.508143	0.537459	1.73	11818	0.507274	0.129274	8684	45524	0.0374886	6.8	307000
2013	44	喜德县	Xide	102.42	28.32	0.678571	0.508929	2.09	8732	0.587281	0.0717991	11960	42872	0.04875	8.9	224000
2013	45	冕宁县	Mianning	102.17	28.55	1.03053	0.938931	2.67	20378	3.00571	0.139578	23964	46134	0.147893	9.7	393000
2013	46	越西县	Yuexi	102.52	28.65	0.760116	0.817919	2.37	13478	0.487818	0.100416	12951	46411	0.0667948	8.1	346000
2013	47	甘洛县	Ganluo	102.77	28.97	0.928571	0.825893	2.55	12292	1.44442	0.133987	12221	46793	0.060625	7.1	224000
2013	48	美姑县	Meigu	103.13	28.33	0.358779	0.255725	1.6	8016	0.53984	0.0644847	8354	42989	0.0536947	5.3	262000
2013	49	雷波县	Leibo	103.57	28.27	1.00376	0.695489	3.49	15004	1.56071	0.135583	20463	42661	0.159008	7.9	266000
2013	50	锦江区	Jinjiang	104.08	30.67	5.72766	6	11.2	242274	11.3228	0.24223	95219	53057	0.95944	100	470000
2013	51	青羊区	Qingyang	104.05	30.68	8.68013	11.5638	16.44	742278	18.7608	0.517838	90105	63131	0.739262	100	619000
2013	52	金牛区	Jinniu	104.05	30.7	5.722	6.94062	13.24	372518	9.7027	0.287152	62598	53938	0.608969	100	741000
2013	53	武侯区	Wuhou	104.05	30.65	9.45193	11.2438	17.96	1403948	19.1046	0.554389	63953	63731	0.519037	100	1009000
2013	54	成华区	Chenghua	104.1	30.67	4.47529	4.06105	6.9	219171	8.67299	0.168775	64136	57595	0.691805	100	688000
2013	55	龙泉驿区	Longquanyi	104.27	30.57	3.06179	3.15122	6.38	113635	6.35132	0.169073	106105	55552	0.799584	51.9	615000
2013	56	青白江区	Qingbaijiang	104.23	30.88	2.03614	2.03855	5.58	50708	5.35419	0.193988	76626	44384	0.435349	36.6	415000
2013	57	新都区	Xindu	104.15	30.83	2.72792	2.99145	6.6	167161	6.70618	0.231422	63631	52931	0.572228	57.5	702000
2013	58	温江区	Wenjiang	103.83	30.7	4.11538	4.98462	10.82	156943	9.18347	0.347033	72598	45163	0.731054	79.7	390000
2013	59	金堂县	Jintang	104.43	30.85	1.52803	1.23318	4.35	72743	3.91219	0.159253	31313	47600	0.158765	25.7	892000
2013	60	双流区	Shuangliu	103.92	30.58	2.92945	2.79346	5.55	189099	6.48415	0.162694	61965	64129	0.660501	64.2	978000
2013	61	郫都区	Pidu	103.82	30.82	3.34791	3.34221	6.6	103556	10.4574	0.279365	47003	54484	0.679395	43	526000
2013	62	大邑县	Dayi	103.52	30.58	2.35478	2.10916	6.78	71618	5.49682	0.252815	29383	40500	0.219386	39.8	513000
2013	63	蒲江县	Pujiang	103.5	30.2	2.27547	1.73585	5.54	33765	5.27907	0.213192	36175	42825	0.162589	27.5	265000
2013	64	新津县	Xinjin	103.82	30.42	2.57742	2.94516	6.05	52344	6.47392	0.308894	61721	46961	0.493997	35.2	310000
2013	65	都江堰市	Dujiangyan	103.62	31	2.81331	3.19643	9.35	123605	7.88267	0.312385	34534	51373	0.268295	64.6	616000
2013	66	彭州市	Pengzhou	103.93	30.98	2.18114	1.88089	5.98	115606	5.52028	0.19331	30736	44274	0.192908	32.8	806000
2013	67	邛崃市	Qionglai	103.47	30.42	1.77626	1.51446	5.01	62867	4.42368	0.199816	26847	42213	0.144177	37.3	657000
2013	68	崇州市	Chongzhou	103.67	30.63	2.09581	2.16317	6.4	94512	5.94365	0.187831	27663	43157	0.166999	29.6	668000
2013	69	自流井区	Ziliujing	104.77	29.35	5.0442	6.48619	12.38	154261	7.52569	0.412674	71572	50662	0.0200691	80.1	362000
2013	70	贡井区	Gongjing	104.72	29.35	2.69024	3.28283	10.13	46104	4.06007	0.21065	39156	37992	0.0356734	35	297000
2013	71	大安区	Daan	104.77	29.37	1.64052	1.84096	4.1	45537	3.98218	0.152329	45495	46081	0.0207778	38.3	459000
2013	72	沿滩区	Yantan	104.87	29.27	1.00253	0.678481	1.9	14655	3.61671	0.0771797	35860	39104	0.0320532	23.8	395000
2013	73	荣县	Rongxian	104.42	29.47	1.66282	1.10375	3.79	55476	4.09446	0.120683	27076	47875	0.0769006	28.7	694000
2013	74	富顺县	Fushun	104.98	29.18	1.19908	0.887156	2.29	65433	4.12204	0.134021	23235	44400	0.0559321	24	1090000
2013	75	东区	East District	101.7	26.55	6.36538	6.91987	14.43	198792	9.42516	0.485779	86470	52889	0.237308	97.4	312000
2013	76	昭化区	Zhaohua	105.97	32.32	1.45	0.470833	3.54	9550	5.402	0.1162	21021	40331	0.0502375	10	240000
2013	77	朝天区	Chaotian	105.88	32.65	1.44928	0.888889	3.49	13427	4.74036	0.0760097	17655	40995	0.0689275	8.7	207000
2013	78	旺苍县	Wangcang	106.28	32.23	1.55921	1.3114	3.96	32033	5.62365	0.111241	18950	42314	0.0691184	24.1	456000
2013	79	青川县	Qingchuan	105.23	32.58	1.35417	0.7125	2.61	15882	4.6824	0.0747167	12792	42149	0.0492875	20	240000
2013	80	剑阁县	Jiange	105.52	32.28	1.19208	0.740469	3.01	44292	4.45135	0.114717	16420	42560	0.0504897	12.6	682000
2013	81	苍溪县	Cangxi	105.93	31.73	1.51646	0.882278	3.36	57252	4.11317	0.120951	16154	41545	0.041281	16.2	790000
2013	82	船山区	Chuanshan	105.57	30.52	2.83287	3.11517	7.48	174461	9.1392	0.231725	31598	44915	0.118781	54.5	712000
2013	83	安居区	Anju	105.45	30.35	0.710199	0.455224	2.59	30531	3.5812	0.0677488	14017	40250	0.0367114	7.2	804000
2013	84	蓬溪县	Pengxi	105.72	30.78	1.14505	0.719665	2.5	32745	3.8298	0.0819609	17991	31803	0.0398159	17	717000
2013	85	射洪县	Shehong	105.38	30.87	1.89594	1.24975	3.43	71446	5.81403	0.108998	25925	39062	0.0757314	28.5	1009000
2013	86	大英县	Daying	105.25	30.58	1.37319	0.793478	2.63	31752	4.12418	0.0976449	22461	35466	0.069096	21.6	552000
2013	87	内江市中区	Neijiang Downtown	105.05	29.58	3.46269	3.17537	7.68	114553	3.64335	0.248502	37442	42128	0.0598358	43.5	536000
2013	88	东兴区	Dongxing	105.07	29.6	1.71188	1.53924	4.66	90167	3.94828	0.164385	26418	50435	0.0438061	18.2	892000
2013	89	威远县	Weiyuan	104.67	29.53	1.77346	1.07105	3.86	62929	4.47491	0.134067	44943	38644	0.113013	24.8	746000
2013	90	资中县	Zizhong	104.85	29.78	1.1072	0.793262	2.84	74399	2.97789	0.1026	17965	41647	0.0490911	14.2	1306000
2013	91	隆昌市	Longchang	105.28	29.35	1.04442	1.09645	4.48	55483	2.63098	0.133258	29533	31846	0.0684772	25.1	788000
2013	92	乐山市中区	Leshan Downtown	103.77	29.57	3.75993	4.37086	9.39	158658	5.93225	0.262922	36078	42128	0.141159	52.8	604000
2013	93	沙湾区	Shawan	103.55	29.42	2.00532	1.81915	5.59	16065	4.49451	0.192282	84820	46052	0.332809	38.3	188000
2013	94	五通桥区	Wutongqiao	103.82	29.4	2.11987	1.58044	5.65	24162	5.21876	0.135549	40733	38968	0.148577	43.2	317000
2013	95	金口河区	Jinkouhe	103.08	29.25	1.20755	1.03774	3.05	2992	2.34826	0.0677736	58346	54167	0.314057	28.3	53000
2013	96	犍为县	Qianwei	103.95	29.22	1.62982	1.06667	3.24	33297	4.03159	0.0996772	26212	42397	0.070593	25.6	570000
2013	97	井研县	Jingyan	104.07	29.65	1.42169	0.968675	3.36	26292	3.56737	0.124345	24447	39694	0.0558699	23.4	415000
2013	98	夹江县	Jiajiang	103.57	29.73	1.78977	1.51136	4.57	26323	3.44507	0.136858	32511	45257	0.138509	23.6	352000
2013	99	沐川县	Muchuan	103.9	28.97	1.02308	0.615385	2.22	11898	3.8215	0.112469	22575	41672	0.0672308	19.6	260000
2013	100	峨边县	Ebian	103.27	29.23	1.13816	0.947368	2.44	7691	1.91367	0.0763026	22072	46244	0.173125	19.1	152000
2013	101	马边县	Mabian	103.55	28.83	0.777778	0.837963	2.32	7592	3.19699	0.106759	15536	42492	0.114065	19.4	216000
2013	102	峨眉山市	Emeishan	103.48	29.6	2.46882	2.33025	5.33	46055	5.0996	0.180718	40547	42861	0.30267	44.8	433000
2013	103	顺庆区	Shunqing	106.08	30.78	3.8803	4.50455	10.54	308717	8.2255	0.317189	35996	46183	0.15165	59.1	660000
2013	104	高坪区	Gaoping	106.1	30.77	1.40033	0.742525	3.01	41010	4.13949	0.158073	18631	42107	0.0659153	26.9	602000
2013	105	嘉陵区	Jialing	106.05	30.77	0.744681	0.339007	1.85	18306	2.7327	0.0917135	18153	39387	0.0607943	18.4	705000
2013	106	南部县	Nanbu	106.07	31.35	1.32248	0.497674	1.96	53815	3.91622	0.0723388	25183	36985	0.0545264	18.2	1290000
2013	107	营山县	Yingshan	106.57	31.08	1.06709	0.690776	3.78	48603	3.52651	0.125113	16894	44344	0.0390073	17.5	954000
2013	108	蓬安县	Pengan	106.42	31.03	1.05168	0.53352	3.12	39570	5.33294	0.128418	21041	42922	0.0459972	17.3	716000
2013	109	仪陇县	Yilong	106.28	31.27	1.03461	0.722272	2.91	68916	3.01681	0.108308	14512	40937	0.0389645	16	1127000
2013	110	西充县	Xichong	105.88	31	0.959029	0.734446	2.44	33579	2.79874	0.099308	16196	35365	0.0530349	20.8	659000
2013	111	阆中市	Langzhong	106	31.55	2.09122	1.02052	3.93	65979	4.75948	0.114098	21762	37401	0.0744869	27.5	877000
2013	112	东坡区	Dongpo	103.83	30.05	2.32225	2.125	6.86	142280	5.99803	0.238728	35403	48003	0.150904	40.4	872000
2013	113	彭山区	Pengshan	103.5	30.14	1.51198	1.34731	2.97	27117	4.5909	0.201156	32946	41374	0.31485	41.3	334000
2013	114	仁寿县	Renshou	104.15	30	1.30337	0.926966	3.32	115777	3.13279	0.135565	23286	39590	0.0939345	20.3	1602000
2013	115	洪雅县	Hongya	103.37	29.92	1.40057	1.2017	3.64	32104	4.88341	0.147102	28047	43849	0.179239	28.1	352000
2013	116	丹棱县	Danling	103.52	30.02	1.57927	1.60976	3.02	14236	3.96015	0.125579	28740	46253	0.136262	22.6	164000
2013	117	青神县	Qingshen	103.85	29.83	1.86869	1.73232	3.79	16338	4.75743	0.178677	32381	41309	0.157348	18.7	198000
2013	118	翠屏区	Cuiping	104.62	28.77	3.67831	4.66386	10.97	257253	7.41914	0.262364	55022	51538	0.223741	47.5	830000
2013	119	南溪区	Nanxi	104.98	28.85	1.35632	1.05057	3.33	28868	3.51011	0.112405	27588	36786	0.138862	20.9	435000
2013	120	叙州区	Xuzhou	104.22	28.67	0.934045	0.656644	2.65	45899	2.57257	0.0973812	23539	42797	0.0702163	12.1	1031000
2013	121	江安县	Jiangan	105.07	28.73	0.989305	0.907308	2.96	29313	2.70811	0.111226	25331	36918	0.0925116	14.6	561000
2013	122	长宁县	Changning	104.92	28.58	1.51522	1.03043	4.06	35560	3.68537	0.14513	28685	34364	0.0871587	12.6	460000
2013	123	高县	Gaoxian	104.52	28.43	0.91791	0.772388	2.63	26294	2.82629	0.0949627	23828	40278	0.0810728	12.3	536000
2013	124	珙县	Gongxian	104.72	28.45	1.55711	1.22378	4.23	29174	3.97055	0.148634	28073	42979	0.128002	20.5	429000
2013	125	筠连县	Junlian	104.52	28.17	0.946882	0.882217	2.67	17958	3.54599	0.0831409	28657	42952	0.116224	13.4	433000
2013	126	兴文县	Xingwen	105.23	28.3	1.0167	0.795407	3.56	28590	3.28689	0.136518	17785	43797	0.107134	12.3	479000
2013	127	屏山县	Pingshan	104.33	28.83	0.874194	0.667742	2.32	13026	2.39755	0.0976677	13450	46078	0.104642	13.2	310000
2013	128	广安区	Guanganqu	106.38	30.03	1.3337	1.23693	3.07	94875	3.14351	0.140924	19498	48876	0.044723	27	899000
2013	129	岳池县	Yuechi	106.43	30.55	0.77246	0.503778	2	63122	2.63015	0.0786062	20202	42922	0.0524668	14.8	1191000
2013	130	武胜县	Wusheng	106.28	30.35	1.02358	0.6875	3.02	55050	2.78252	0.124009	26774	50234	0.0722111	15.3	848000
2013	131	邻水县	Linshui	106.93	30.33	0.896618	0.782609	2.45	63508	2.17958	0.126766	23194	42870	0.0560947	17.2	1035000
2013	132	华蓥市	Huaying	106.77	30.38	1.35537	1.04959	3.31	24165	2.67547	0.135028	39471	52526	0.106826	30.9	363000
2013	133	通川区	Tongchuan	107.48	31.22	2.53109	3.56639	7.91	155377	4.36887	0.239691	30075	44621	0.0892975	48.9	595000
2013	134	宣汉县	Xuanhan	107.72	31.35	1.09604	0.931402	2.37	79931	2.93015	0.103387	22879	34542	0.0763079	16.6	1312000
2013	135	开江县	Kaijiang	107.87	31.08	1.1495	0.57309	2.15	28236	2.70384	0.102872	21905	31466	0.0621362	17.5	602000
2013	136	大竹县	Dazhu	107.2	30.73	1.13214	0.854464	2.82	67966	2.82237	0.11726	26400	42665	0.0820295	19.7	1120000
2013	137	渠县	Quxian	106.97	30.83	0.961057	0.707232	3.35	78871	2.99489	0.122061	16578	40912	0.0465459	15.6	1438000
2013	138	万源市	Wanyuan	108.03	32.07	1.11706	0.83612	2.91	35182	4.11981	0.107187	26395	37115	0.0552542	16.4	598000
2013	139	雨城区	Yucheng	103	29.98	3.83285	4.36599	12.46	121221	5.87325	0.285061	33198	43502	0.0377695	47.9	347000
2013	140	名山区	Mingshan	103.12	30.08	1.32857	0.9	2.37	17326	3.93951	0.106946	19319	46523	0.0354107	13.9	280000
2013	141	荥经县	Yingjing	102.85	29.8	2.30719	1.54902	4.96	15314	4.60251	0.129327	33751	31080	0.0785948	32.7	153000
2013	142	汉源县	Hanyuan	102.65	29.35	1.43939	0.960606	3.09	23504	2.92008	0.121724	16439	39220	0.106748	13.6	330000
2013	143	石棉县	Shimian	102.37	29.23	2.91935	3.16935	10.27	22286	5.56606	0.421766	46198	47687	0.241944	32.3	124000
2013	144	天全县	Tianquan	102.75	30.07	2.4129	2.03226	7.47	16561	5.23228	0.14671	28229	32926	0.0500903	21.3	155000
2013	145	芦山县	Lushan	102.92	30.15	1.77049	1.39344	3.03	9081	4.53154	0.0551066	23081	37228	0.0380656	30.3	122000
2013	146	宝兴县	Baoxing	102.82	30.37	2.10169	1.59322	2.86	5949	3.16524	0.0707458	35565	38397	0.123797	27.1	59000
2013	147	巴州区	Bazhou	106.77	31.85	2.54988	2.04239	5.27	109129	4.33221	0.158214	14664	41319	0.0663379	33.3	802000
2013	148	通江县	Tongjiang	107.23	31.92	1.47013	0.822078	2.97	53228	2.88938	0.116138	11859	41063	0.0379688	17.3	770000
2013	149	南江县	Nanjiang	106.83	32.35	1.16181	0.708455	2.9	45709	5.90735	0.110761	14451	40223	0.0789038	17.3	686000
2013	150	平昌县	Pingchang	107.1	31.57	1.54502	1.03223	3.64	67323	3.30966	0.121417	11742	38615	0.046946	19.5	1055000
2013	151	雁江区	Yanjiang	104.65	30.12	1.74004	1.46558	5.68	125760	7.77442	0.159789	39917	42139	0.0909928	23.8	1104000
2013	152	安岳县	Anyue	105.33	30.1	1.16359	0.842558	3.14	121795	5.59867	0.141853	21523	35540	0.0566095	12.4	1626000
2013	153	乐至县	Lezhi	105.02	30.28	1.12952	0.669778	2.46	54620	3.81128	0.123431	29277	37710	0.0701704	17.7	857000
2013	154	简阳市	Jianyang	104.55	30.4	1.57201	1.14334	4.09	150341	5.33305	0.159595	32877	39053	0.0944219	18.5	1486000
2013	155	汶川县	Wenchuan	103.58	31.48	2.0198	1.33663	4.43	10978	3.29131	0.129426	48070	51660	0.33501	35.6	101000
2013	156	理县	Lixian	103.17	31.43	1.8913	1.34783	3.71	3293	1.53726	0.0961304	38316	47774	0.246957	23.9	46000
2013	157	茂县	Maoxian	103.85	31.68	1.84821	1.45536	3.95	10899	3.15285	0.149795	27093	46540	0.178196	25.5	112000
2013	158	松潘县	Songpan	103.6	32.63	1.65789	0.921053	2.91	5083	2.85551	0.06775	20302	48961	0.159039	23.7	76000
2013	159	九寨沟县	Jiuzhaigou	104.23	33.27	2.36765	1.5	5.18	7357	5.15657	0.208515	24827	51452	0.248235	30.9	68000
2013	160	金川县	Jinchuan	102.07	31.48	1.85135	1.13514	3.65	6861	2.18924	0.0838514	14030	56597	0.054527	16.2	74000
2013	161	小金县	Xiaojin	102.37	31	1.17284	0.82716	4.38	6222	2.50344	0.15237	13289	51941	0.0628148	14.8	81000
2013	162	黑水县	Heishui	102.98	32.07	1.17742	1.14516	2.79	2707	1.467	0.0345968	29371	51600	0.16321	14.5	62000
2013	163	马尔康市	Maerkang	102.22	31.9	6.30357	4.96429	11.39	26286	5.93093	0.328464	31884	61899	0.205571	42.9	56000
2013	164	壤塘县	Rangtang	100.98	32.27	1.88372	1.11628	3.19	3354	1.3346	0.0972791	15690	54793	0.0347674	16.3	43000
2013	165	阿坝县	Abaxian	101.7	32.9	1.09091	0.766234	4.12	6249	1.34799	0.10074	11178	59520	0.039026	9.1	77000
2013	166	若尔盖县	Ruoergai	102.95	33.58	1.48718	0.846154	2.89	5596	3.2815	0.066641	17188	50604	0.0474359	12.8	78000
2013	167	红原县	Hongyuan	102.55	32.8	2.28261	0.826087	3.62	7293	2.32848	0.095413	20596	60888	0.0594783	21.7	46000
2013	168	康定市	Kangding	101.97	30.05	4.30088	3.81416	9.19	53868	5.27741	0.314611	36223	52295	0.315735	34.5	113000
2013	169	泸定县	Luding	102.23	29.92	2.23864	1.17045	3.08	8496	3.24926	0.0995114	20931	48793	0.174818	23.9	88000
2013	170	丹巴县	Danba	101.88	30.88	1.91803	1.04918	3.68	5602	3.0547	0.114918	17182	49786	0.216607	16.4	61000
2013	171	九龙县	Jiulong	101.5	29	1.43284	1.31343	2.98	4425	2.68006	0.0733731	42761	46508	0.343821	14.9	67000
2013	172	雅江县	Yajiang	101.02	30.03	1.3	1.24	2.7	3469	2.25246	0.0624	15071	47043	0.26176	12	50000
2013	173	道孚县	Daofu	101.12	30.98	1.66667	0.842105	3.03	4158	1.62463	0.0620351	11209	51204	0.100719	14	57000
2013	174	炉霍县	Luhuo	100.68	31.4	0.93617	1.06383	4.14	4089	2.38419	0.0657021	9726	46379	0.0646596	12.8	47000
2013	175	甘孜县	Ganzixian	99.98	31.62	1.08571	0.914286	4.15	4179	1.93101	0.0438857	10278	47932	0.0574286	10	70000
2013	176	新龙县	Xinlong	100.32	30.95	0.882353	0.647059	2.3	3221	2.28371	0.0790392	13154	51404	0.0949412	11.8	51000
2013	177	德格县	Dege	98.58	31.82	0.651163	0.22093	1.5	3497	1.81512	0.0196512	7385	46342	0.0253605	7	86000
2013	178	白玉县	Baiyu	98.83	31.22	0.833333	0.759259	4.23	5683	2.48022	0.0986111	18322	50862	0.205759	9.3	54000
2013	179	石渠县	Shiqu	98.1	32.98	0.5625	0.395833	1.72	3252	1.46636	0.0307917	7303	70014	0.0336979	5.2	96000
2013	180	色达县	Seda	100.33	32.27	0.924528	0.509434	2.79	3678	1.56632	0.0323774	8511	60074	0.0569245	9.4	53000
2013	181	达川区	Dachuan	107.5	31.2	1.30553	0.952931	2.77	67668	2.01385	0.10122	20321	35769	0.0678216	19.8	1211000
2014	1	西区	West District	101.6	26.6	3.79861	3.9375	8.82	27715	5.31831	0.205396	66421	46913	0.102951	93.1	144000
2014	2	仁和区	Renhe	101.73	26.5	2.22078	2.90043	7.88	33689	5.90565	0.145675	68251	50986	0.263957	42	231000
2014	3	米易县	Miyi	102.12	26.88	2.19731	1.8565	3.88	26977	7.93065	0.155906	54596	50134	0.367951	15.2	223000
2014	4	盐边县	Yanbian	101.85	26.7	1.71362	1.33803	4.38	18558	4.36051	0.139423	52076	84665	0.271878	14.1	213000
2014	5	江阳区	Jiangyang	105.45	28.88	4.56364	5.1303	10.84	384251	7.78435	0.41597	58986	56620	0.197295	78.8	660000
2014	6	纳溪区	Nanxi	105.37	28.77	1.48326	1.4477	4.59	38937	3.15262	0.195762	25735	55607	0.133929	49.6	478000
2014	7	龙马潭区	Longmatan	105.43	28.9	2.39612	1.90028	4.08	33611	3.37011	0.124698	50811	43627	0.257006	81.4	361000
2014	8	泸县	Luxian	105.38	29.15	1.12074	0.854378	2.84	65474	3.77247	0.120465	27935	43142	0.081106	12.2	1085000
2014	9	合江县	Hejiang	105.83	28.82	1.20925	1.19273	4.51	67236	3.38195	0.137091	21875	37686	0.0754824	15.7	908000
2014	10	叙永县	Xuyong	105.43	28.17	1.03978	1.02743	3.13	49762	2.77081	0.153228	15938	42411	0.059727	16.2	729000
2014	11	古蔺县	Gulin	105.82	28.05	0.81682	0.823733	2.75	53817	2.00292	0.116969	17713	40929	0.171141	11.1	868000
2014	12	旌阳区	Jinyang	104.38	31.13	3.53968	4.03896	7.66	211682	9.26614	0.222714	58838	55141	0.262974	62.3	693000
2014	13	中江县	Zhongjiang	104.68	31.03	1.16515	0.745976	2.81	92112	4.67841	0.0976487	24788	46114	0.0429678	14.6	1429000
2014	14	罗江区	Luojiang	104.5	31.32	1.8247	1.3506	4.29	25278	6.18506	0.154315	36639	38653	0.095749	23.1	251000
2014	15	广汉市	Guanghan	104.28	30.98	2.05601	1.8369	4.34	70740	7.17883	0.146297	51237	51085	0.21456	40	607000
2014	16	什邡市	Shifang	104.17	31.13	2.51826	2.42466	6.27	71285	7.67699	0.182502	52860	46917	0.299454	27.2	438000
2014	17	绵竹市	Mianzhu	104.2	31.35	2.0927	1.84615	6.59	65502	8.97796	0.189611	44214	45150	0.247629	28.8	507000
2014	18	涪城区	Hucheng	104.73	31.47	4.34459	5.53727	10.81	322990	10.1023	0.326035	69451	49073	0.130857	71.9	711000
2014	19	游仙区	Youxian	104.75	31.47	2.13082	2.35663	7.2	110845	5.64331	0.192699	34783	79477	0.0807007	37.8	558000
2014	20	三台县	Santai	105.08	31.1	1.21235	0.813433	3.69	101766	3.82654	0.144046	18337	47195	0.0431126	16.5	1474000
2014	21	盐亭县	Yanting	105.38	31.22	1.27926	0.811037	3.65	50529	4.88437	0.132771	18566	39194	0.0401722	18.2	598000
2014	22	安州区	Anzhou	104.57	31.53	1.86161	1.18304	4.3	39774	5.71187	0.125217	26499	47903	0.0992589	23.1	448000
2014	23	梓潼县	Zitong	105.17	31.63	1.56104	0.890909	3.3	27118	3.96256	0.105577	25576	30569	0.0528961	18.2	385000
2014	24	北川县	Beichuan	104.45	31.82	1.34167	1.39167	5.05	20633	3.9201	0.129729	18121	43000	0.125329	39.6	240000
2014	25	平武县	Pingwu	104.53	32.42	1.6413	1.21196	3.75	11825	3.76378	0.118223	19822	43402	0.136228	17.4	184000
2014	26	江油市	Jiangyou	104.75	31.78	2.43371	2.35281	7.12	132585	6.03166	0.200251	37856	39490	0.151692	31.7	890000
2014	27	利州区	Lizhou	105.66	32.44	4.4251	5.65182	15.59	202936	8.39668	0.353397	36179	47926	0.0885243	64.4	494000
2014	28	理塘县	Litang	100.27	30	1.08696	0.652174	2.94	4618	1.24541	0.0366667	12688	64330	0.0742609	11.6	69000
2014	29	巴塘县	Batang	99.1	30	1.55556	1.75926	4.45	8182	1.90552	0.0617593	21066	51741	0.1185	13	54000
2014	30	乡城县	Xiangcheng	99.8	28.93	1.9	1.33333	5.55	4243	2.88073	0.0806667	21200	43106	0.1901	16.7	30000
2014	31	稻城县	Daocheng	100.3	29.03	1.34375	1.25	4.06	5082	4.04978	0.0574375	17264	57659	0.147969	12.5	32000
2014	32	得荣县	Derong	99.28	28.72	2.07692	1.30769	4.86	2793	2.97077	0.0455	21724	61965	0.0948462	15.4	26000
2014	33	西昌市	Xichang	102.27	27.9	3.45942	4.3415	8.22	209393	7.68131	0.233966	56011	57009	0.441303	31.1	653000
2014	34	木里县	Muli	101.28	27.93	1.20144	1.2446	3.46	11376	1.4575	0.123129	19866	57740	0.322072	12.2	139000
2014	35	盐源县	Yanyuan	101.5	27.43	0.872449	0.655612	2.7	26108	3.89234	0.105897	23880	43910	0.196699	7.1	392000
2014	36	德昌县	Dechang	102.18	27.4	1.86256	1.86256	4.73	24186	6.42023	0.172133	26669	53030	0.229194	12.8	211000
2014	37	会理县	Huili	102.25	26.67	1.43269	1.21875	3.845	42221	4.01917	0.178394	49313	49928	0.336858	19	416000
2014	38	会东县	Huidong	102.58	26.63	1.01179	0.875	3.67	27286	2.52074	0.247156	32679	50971	0.201807	7.1	424000
2014	39	宁南县	Ningnan	102.77	27.07	1.48705	1.38342	3.96	19497	5.75796	0.198114	27479	44715	0.199513	10.9	193000
2014	40	普格县	Puge	102.53	27.38	0.733668	0.557789	2.63	7711	0.689412	0.105211	13777	48533	0.0704221	8.5	199000
2014	41	布拖县	Buto	102.82	27.72	0.633508	0.963351	2.68	9127	0.452257	0.118387	14543	50688	0.0602461	7.3	191000
2014	42	金阳县	Jinyang	103.25	27.7	0.862069	0.729064	3.23	12817	0.533113	0.132438	16755	50909	0.061867	6.4	203000
2014	43	昭觉县	Zhaojue	102.85	28.02	0.589172	0.535032	2.3	15262	0.524309	0.125768	9385	48211	0.0366529	6.7	314000
2014	44	喜德县	Xide	102.42	28.32	0.647826	0.547826	2.03	9654	0.608765	0.0614565	11499	43340	0.0474783	8.7	230000
2014	45	冕宁县	Mianning	102.17	28.55	1.21608	1.27136	4.34	25869	3.06063	0.167887	26498	48618	0.146035	9.5	398000
2014	46	越西县	Yuexi	102.52	28.65	0.824363	0.810198	2.48	16606	0.54211	0.107847	12340	48245	0.0654703	8.2	353000
2014	47	甘洛县	Ganluo	102.77	28.97	0.97807	0.995614	2.52	15074	1.5505	0.143355	12781	47932	0.0595614	7	228000
2014	48	美姑县	Meigu	103.13	28.33	0.416357	0.360595	2.99	12294	0.606621	0.106617	8570	47868	0.0522974	5.2	269000
2014	49	雷波县	Leibo	103.57	28.27	1.20703	0.960938	4.21	16536	1.81572	0.151207	24347	45221	0.165219	7.8	256000
2014	50	锦江区	Jinjiang	104.08	30.67	5.85193	6.45842	11.06	281673	11.7885	0.270834	102765	52855	0.91468	100	493000
2014	51	青羊区	Qingyang	104.05	30.68	8.84219	12.1922	16.97	855506	20.327	0.550369	97066	67587	0.715005	100	640000
2014	52	金牛区	Jinniu	104.05	30.7	6.06764	7.39257	13.85	408421	10.7102	0.303706	67805	57331	0.598469	100	754000
2014	53	武侯区	Wuhou	104.05	30.65	9.74095	11.8705	18.4	1677166	19.971	0.5857	68108	70994	0.49877	100	1050000
2014	54	成华区	Chenghua	104.1	30.67	4.29379	4.13983	7.53	224523	8.45031	0.174081	69045	69251	0.672263	100	708000
2014	55	龙泉驿区	Longquanyi	104.27	30.57	3.14873	3.18671	5.88	131292	6.76541	0.171557	117854	63268	0.778076	52.2	632000
2014	56	青白江区	Qingbaijiang	104.23	30.88	2.19185	2.14868	6.11	65978	5.69094	0.203242	82690	46937	0.433261	36.5	417000
2014	57	新都区	Xindu	104.15	30.83	2.90529	3.56964	7.8	200199	6.87943	0.220063	67403	54644	0.559476	58.1	718000
2014	58	温江区	Wenjiang	103.83	30.7	4.15347	5.24257	12.15	186539	9.6472	0.349416	77588	51064	0.70572	80	404000
2014	59	金堂县	Jintang	104.43	30.85	1.56711	1.39038	6.44	86159	4.07132	0.160952	34800	47808	0.158409	25.6	894000
2014	60	双流区	Shuangliu	103.92	30.58	2.9901	2.96436	5.06	211184	6.67552	0.159627	65561	69659	0.639574	64.8	1010000
2014	61	郫都区	Pidu	103.82	30.82	3.37454	3.42435	5	118921	11.077	0.260375	49957	62466	0.659339	45.4	542000
2014	62	大邑县	Dayi	103.52	30.58	2.37891	2.46289	6.84	79464	5.83917	0.25317	32703	45742	0.219814	39.8	512000
2014	63	蒲江县	Pujiang	103.5	30.2	2.28195	2.01128	5.83	39618	5.79769	0.222508	39309	45375	0.161977	27.4	266000
2014	64	新津县	Xinjin	103.82	30.42	2.53846	3.08974	6.16	54446	7.3138	0.285122	67502	51490	0.49083	47.4	312000
2014	65	都江堰市	Dujiangyan	103.62	31	2.95638	3.47334	9.4	139314	7.93587	0.325918	37600	53666	0.266995	65.6	619000
2014	66	彭州市	Pengzhou	103.93	30.98	2.17429	2.14957	6.17	125578	5.77319	0.196616	39218	51278	0.192193	35.1	809000
2014	67	邛崃市	Qionglai	103.47	30.42	1.87062	1.74886	5.14	66702	4.80203	0.198947	29778	44452	0.144177	37.9	657000
2014	68	崇州市	Chongzhou	103.67	30.63	2.25075	2.54179	6.9	108092	5.96132	0.208125	30616	44101	0.1665	29.6	670000
2014	69	自流井区	Ziliujing	104.77	29.35	5.06301	6.76712	12.44	171654	7.60372	0.437507	73369	48718	0.0199041	80.5	365000
2014	70	贡井区	Gongjing	104.72	29.35	2.76431	3.60943	10.86	51519	4.12663	0.222576	42410	39575	0.0356734	35	297000
2014	71	大安区	Daan	104.77	29.37	1.78821	2.08079	4.61	52334	4.03902	0.164469	48463	47739	0.0208231	38.2	458000
2014	72	沿滩区	Yantan	104.87	29.27	1.04071	0.745547	2.2	17529	3.54354	0.089117	38624	42048	0.0322163	24.4	393000
2014	73	荣县	Rongxian	104.42	29.47	1.65751	1.33671	4.34	62943	4.35569	0.140803	29355	46329	0.0771228	28.8	692000
2014	74	富顺县	Fushun	104.98	29.18	1.23744	0.941553	2.42	72553	3.84094	0.129994	24928	47523	0.0556767	24.1	1095000
2014	75	东区	East District	101.7	26.55	6.73377	7.60065	15.29	220877	9.90151	0.520536	93581	56913	0.24039	97.4	308000
2014	76	昭化区	Zhaohua	105.97	32.32	1.44915	0.529661	3.66	10271	5.42542	0.10097	21952	46195	0.051089	10.2	236000
2014	77	朝天区	Chaotian	105.88	32.65	1.64904	0.990385	4.17	15370	4.56815	0.100476	18410	42836	0.0685962	9.1	208000
2014	78	旺苍县	Wangcang	106.28	32.23	1.54048	1.34136	3.81	34351	5.44926	0.108619	21028	44856	0.0689672	24.1	457000
2014	79	青川县	Qingchuan	105.23	32.58	1.45378	0.810924	2.71	17915	4.36835	0.0751176	13455	44947	0.0497017	21	238000
2014	80	剑阁县	Jiange	105.52	32.28	1.1743	0.8774	3.22	50661	4.23551	0.12038	17483	46903	0.0508626	12.9	677000
2014	81	苍溪县	Cangxi	105.93	31.73	1.51707	0.94311	3.48	61712	4.39633	0.10989	17977	45256	0.0412288	16.1	791000
2014	82	船山区	Chuanshan	105.57	30.52	2.92329	3.37657	9.48	210771	8.01739	0.258001	33966	47121	0.117953	54.7	717000
2014	83	安居区	Anju	105.45	30.35	0.723668	0.50062	2.49	31871	3.18172	0.0611103	15525	41454	0.036575	7.4	807000
2014	84	蓬溪县	Pengxi	105.72	30.78	1.06685	0.727019	2.52	35174	3.84542	0.0859638	19119	35796	0.0397604	17.3	718000
2014	85	射洪县	Shehong	105.38	30.87	1.8879	1.28373	3.64	85653	5.57965	0.112395	28021	39456	0.0758065	29.4	1008000
2014	86	大英县	Daying	105.25	30.58	1.41336	1.12816	2.78	35197	4.74824	0.0973213	24167	37395	0.0688466	21.7	554000
2014	87	内江市中区	Neijiang Downtown	105.05	29.58	3.39925	3.63806	8.55	145548	3.81856	0.273017	39753	42388	0.0598358	43.5	536000
2014	88	东兴区	Dongxing	105.07	29.6	1.75307	1.65251	4.89	102180	4.01527	0.158798	28573	48643	0.0436592	18.8	895000
2014	89	威远县	Weiyuan	104.67	29.53	1.90418	1.20108	4.41	71594	4.46505	0.160359	49528	40768	0.113776	25.1	741000
2014	90	资中县	Zizhong	104.85	29.78	1.17064	0.857033	3.04	78118	3.07568	0.103304	19303	46283	0.0492798	14.2	1301000
2014	91	隆昌市	Longchang	105.28	29.35	1.03929	1.2801	4.63	60531	2.61584	0.132475	31940	32942	0.0683904	25.7	789000
2014	92	乐山市中区	Leshan Downtown	103.77	29.57	3.7623	4.60328	10.05	185304	6.51329	0.298046	39207	42388	0.13977	53.8	610000
2014	93	沙湾区	Shawan	103.55	29.42	2.00538	1.87097	6.03	16291	4.36628	0.185457	91165	48153	0.336387	37.6	186000
2014	94	五通桥区	Wutongqiao	103.82	29.4	2.1051	1.61783	5.84	27004	5.06394	0.148338	39287	45136	0.149997	43.3	314000
2014	95	金口河区	Jinkouhe	103.08	29.25	1.20755	1.28302	3.32	3651	2.11053	0.063434	60497	58113	0.314057	28.3	53000
2014	96	犍为县	Qianwei	103.95	29.22	1.57042	1.10563	3.41	37312	3.98939	0.110549	28745	45622	0.0708415	25.9	568000
2014	97	井研县	Jingyan	104.07	29.65	1.40436	1.05811	3.39	28484	3.49735	0.128172	25989	42559	0.0561404	23.2	413000
2014	98	夹江县	Jiajiang	103.57	29.73	1.81714	1.90857	5.75	32348	3.43122	0.152486	35217	47466	0.1393	24.6	350000
2014	99	沐川县	Muchuan	103.9	28.97	1.02317	0.779923	2.7	12717	3.52333	0.109386	23557	45121	0.0674903	19.7	259000
2014	100	峨边县	Ebian	103.27	29.23	1.18301	1.18954	3.24	9290	2.00625	0.0809346	23929	46111	0.171993	19	153000
2014	101	马边县	Mabian	103.55	28.83	0.720183	0.93578	2.5	9444	3.28907	0.107179	16577	45757	0.113018	22.9	218000
2014	102	峨眉山市	Emeishan	103.48	29.6	2.54965	2.32102	6.08	54917	4.95991	0.186062	43781	46742	0.30267	45.3	433000
2014	103	顺庆区	Shunqing	106.08	30.78	4.46677	5.65559	11.57	358815	8.47453	0.360231	38133	50192	0.151192	59.7	662000
2014	104	高坪区	Gaoping	106.1	30.77	1.27152	0.766556	3.5	48532	3.54617	0.15249	20142	42611	0.065697	26.8	604000
2014	105	嘉陵区	Jialing	106.05	30.77	0.764539	0.350355	2.11	21942	2.68875	0.102471	19578	45233	0.0607943	19.6	705000
2014	106	南部县	Nanbu	106.07	31.35	1.3017	0.582562	2.18	65236	3.96703	0.0830355	27528	40259	0.0542739	18.3	1296000
2014	107	营山县	Yingshan	106.57	31.08	0.950939	0.735908	4.14	57828	3.42132	0.121733	18148	45887	0.0388445	18.2	958000
2014	108	蓬安县	Pengan	106.42	31.03	1.05175	0.671329	3.55	46012	5.71344	0.136017	21693	40731	0.0460615	17.6	715000
2014	109	仪陇县	Yilong	106.28	31.27	1.00801	0.769573	2.93	73131	3.12329	0.118463	15799	42905	0.0390685	16	1124000
2014	110	西充县	Xichong	105.88	31	1.15538	0.747692	3.86	41912	2.89184	0.119589	18070	34412	0.0537692	21.1	650000
2014	111	阆中市	Langzhong	106	31.55	2.14726	1.15183	4.14	76208	4.39545	0.119202	23233	39538	0.0745719	27.6	876000
2014	112	东坡区	Dongpo	103.83	30.05	2.51767	2.5439	7.33	157579	5.64567	0.250827	38715	53518	0.150043	40.8	877000
2014	113	彭山区	Pengshan	103.5	30.14	1.6806	1.52836	3.42	33249	4.74364	0.219245	36234	44474	0.31391	41.5	335000
2014	114	仁寿县	Renshou	104.15	30	1.21807	1.02804	3.37	125570	2.6682	0.137112	25489	44889	0.0937589	20.9	1605000
2014	115	洪雅县	Hongya	103.37	29.92	1.43059	1.31161	3.88	33629	4.67815	0.156476	30542	45916	0.178731	28.3	353000
2014	116	丹棱县	Danling	103.52	30.02	1.45399	1.71779	3.31	15466	4.39973	0.132448	31369	48629	0.137098	22.7	163000
2014	117	青神县	Qingshen	103.85	29.83	1.90355	1.86802	4.79	18352	4.56227	0.201112	35573	44056	0.158147	18.3	197000
2014	118	翠屏区	Cuiping	104.62	28.77	3.7976	5.21557	11.16	297379	7.34172	0.285983	57178	55682	0.222401	47.7	835000
2014	119	南溪区	Nanxi	104.98	28.85	1.3578	1.15826	3.88	31592	3.04651	0.137966	30079	36921	0.138544	21.1	436000
2014	120	叙州区	Xuzhou	104.22	28.67	0.918762	0.761122	3	55123	2.74374	0.108034	26139	44514	0.0700126	12.3	1034000
2014	121	江安县	Jiangan	105.07	28.73	0.992883	0.991103	2.88	31582	2.87183	0.111463	27719	37393	0.092347	14.6	562000
2014	122	长宁县	Changning	104.92	28.58	1.52052	1.11879	4.04	38794	3.70875	0.141207	30119	35851	0.086594	13.2	463000
2014	123	高县	Gaoxian	104.52	28.43	0.882682	0.858473	2.7	29942	2.69103	0.0949367	25976	43051	0.0809218	12.7	537000
2014	124	珙县	Gongxian	104.72	28.45	1.47917	1.31481	4.25	32077	3.94196	0.14565	30950	43006	0.127113	20.4	432000
2014	125	筠连县	Junlian	104.52	28.17	0.970387	1.15034	3.21	22455	3.35597	0.102451	32119	42367	0.114636	13.4	439000
2014	126	兴文县	Xingwen	105.23	28.3	1.0124	0.869835	3.67	31886	3.38015	0.132343	19435	42923	0.106027	12.6	484000
2014	127	屏山县	Pingshan	104.33	28.83	0.872274	0.894081	3.06	18436	2.24038	0.111165	14800	42441	0.101056	14.3	321000
2014	128	广安区	Guanganqu	106.38	30.03	1.32115	1.46955	3.47	109084	3.32875	0.147563	21413	52475	0.0445249	28.2	903000
2014	129	岳池县	Yuechi	106.43	30.55	0.840604	0.63255	1.08	69430	2.8119	0.0741829	22097	49449	0.0524228	15.2	1192000
2014	130	武胜县	Wusheng	106.28	30.35	1.02591	0.759717	3.11	61850	2.79787	0.116561	29403	44918	0.072126	15.5	849000
2014	131	邻水县	Linshui	106.93	30.33	0.923003	0.813282	2.79	73663	2.17456	0.117312	25460	45151	0.0558787	17.5	1039000
2014	132	华蓥市	Huaying	106.77	30.38	1.3489	1.17582	3.33	29942	2.79359	0.140467	43538	56371	0.106533	31.9	364000
2014	133	通川区	Tongchuan	107.48	31.22	2.59197	3.82609	8.05	183743	4.56668	0.243182	31596	47939	0.0888495	49.5	598000
2014	134	宣汉县	Xuanhan	107.72	31.35	1.08995	0.940287	2.49	88348	2.85098	0.099195	24662	38869	0.0756735	17.6	1323000
2014	135	开江县	Kaijiang	107.87	31.08	1.1124	0.644628	2.15	29779	2.86239	0.0992298	23268	36783	0.0618281	18	605000
2014	136	大竹县	Dazhu	107.2	30.73	1.14782	0.908281	3	72849	2.85415	0.125346	28642	42179	0.0818103	20.2	1123000
2014	137	渠县	Quxian	106.97	30.83	0.958451	0.807746	2.97	79934	3.07346	0.102301	18260	43167	0.0471359	16.1	1420000
2014	138	万源市	Wanyuan	108.03	32.07	1.11667	0.87	2.9	32463	4.03961	0.0844617	28395	42057	0.05507	17	600000
2014	139	雨城区	Yucheng	103	29.98	4	5.23343	13.5	142248	6.24429	0.319349	36100	48838	0.0377695	47.8	347000
2014	140	名山区	Mingshan	103.12	30.08	1.33808	0.964413	3	19996	4.20766	0.110196	21090	48552	0.0352847	16.4	281000
2014	141	荥经县	Yingjing	102.85	29.8	2.36601	1.71242	5.82	18606	5.51254	0.164255	37545	32165	0.0785948	33.3	153000
2014	142	汉源县	Hanyuan	102.65	29.35	1.47273	1.11515	3.39	26651	3.17398	0.128333	18059	41769	0.106748	13.6	330000
2014	143	石棉县	Shimian	102.37	29.23	2.90323	3.66129	10.76	22932	5.80637	0.392048	50748	46855	0.241944	32.3	124000
2014	144	天全县	Tianquan	102.75	30.07	2.25641	2.21154	8.58	19613	4.2069	0.161455	32017	34025	0.0497692	21.2	156000
2014	145	芦山县	Lushan	102.92	30.15	1.94262	1.54098	3.42	13110	4.77835	0.0925738	25423	42449	0.0380656	31.1	122000
2014	146	宝兴县	Baoxing	102.82	30.37	2.08475	1.89831	3.15	5366	3.17449	0.0871695	40461	39860	0.123797	28.8	59000
2014	147	巴州区	Bazhou	106.77	31.85	2.68797	2.09649	5.63	128650	4.61003	0.176491	16130	42664	0.0666704	34.6	798000
2014	148	通江县	Tongjiang	107.23	31.92	1.47361	0.948549	3.39	57026	3.00495	0.116462	12862	41639	0.0385699	17.3	758000
2014	149	南江县	Nanjiang	106.83	32.35	1.28678	0.885587	3.44	50566	5.45114	0.110187	15849	43088	0.0804279	17.4	673000
2014	150	平昌县	Pingchang	107.1	31.57	1.58651	1.25904	3.96	76122	3.60957	0.132435	12882	39707	0.0484145	20.7	1023000
2014	151	雁江区	Yanjiang	104.65	30.12	1.82821	1.68807	6.15	143880	7.47198	0.161222	44165	42329	0.0908282	24.1	1106000
2014	152	安岳县	Anyue	105.33	30.1	1.20849	0.98278	3.27	133149	5.6855	0.141558	23587	35327	0.0566095	12.5	1626000
2014	153	乐至县	Lezhi	105.02	30.28	1.20258	0.729508	2.88	59038	3.84039	0.12704	32338	42050	0.0704169	17.7	854000
2014	154	简阳市	Jianyang	104.55	30.4	1.57902	1.26564	4.22	165214	5.36687	0.160252	36049	41360	0.0943584	19.2	1487000
2014	155	汶川县	Wenchuan	103.58	31.48	2.26	1.43	4.73	13422	3.33273	0.1458	54127	50237	0.33836	39	100000
2014	156	理县	Lixian	103.17	31.43	1.67391	1.65217	3.7	3951	1.61337	0.0825652	42147	48527	0.246957	23.9	46000
2014	157	茂县	Maoxian	103.85	31.68	2.15044	1.74336	4.36	13135	3.06089	0.13892	29826	45860	0.176619	25.7	113000
2014	158	松潘县	Songpan	103.6	32.63	1.75	1.10526	3.46	6412	2.88047	0.07075	21710	54341	0.159039	23.7	76000
2014	159	九寨沟县	Jiuzhaigou	104.23	33.27	2.41176	1.72059	5.06	12192	4.62259	0.200838	27412	49490	0.248235	30.9	68000
2014	160	金川县	Jinchuan	102.07	31.48	1.93243	1.2973	3.69	7399	2.11478	0.0831081	15156	56542	0.054527	16.2	74000
2014	161	小金县	Xiaojin	102.37	31	1.28395	1.11111	4.59	7069	2.47068	0.134432	15194	55212	0.0628148	14.8	81000
2014	162	黑水县	Heishui	102.98	32.07	1.12903	1.33871	2.92	3770	1.60392	0.0377419	31667	55461	0.16321	12.9	62000
2014	163	马尔康市	Maerkang	102.22	31.9	6.05357	5.32143	12.48	27344	6.55755	0.315875	33941	67244	0.205571	44.6	56000
2014	164	壤塘县	Rangtang	100.98	32.27	2.06977	1.5814	4.31	3891	1.43037	0.113721	16697	60178	0.0347674	14	43000
2014	165	阿坝县	Abaxian	101.7	32.9	1.62821	0.871795	5.42	6823	1.23697	0.139244	11866	60029	0.0385256	9	78000
2014	166	若尔盖县	Ruoergai	102.95	33.58	1.44872	0.987179	2.57	6374	3.05674	0.0538974	18258	57673	0.0474359	12.8	78000
2014	167	红原县	Hongyuan	102.55	32.8	2.21277	1	4.08	5569	2.16696	0.0991277	21721	59420	0.0582128	21.3	47000
2014	168	康定市	Kangding	101.97	30.05	4.25439	3.76316	10.88	51679	4.91896	0.317605	37765	54530	0.312965	34.2	114000
2014	169	泸定县	Luding	102.23	29.92	2.14773	1.20455	4.79	10542	3.20827	0.100602	21101	53932	0.174818	23.9	88000
2014	170	丹巴县	Danba	101.88	30.88	1.88525	1.18033	4.4	5544	3.52449	0.104328	17462	54006	0.216607	16.4	61000
2014	171	九龙县	Jiulong	101.5	29	1.38806	1.23881	3.08	6250	2.60116	0.0863284	35319	48949	0.343821	13.4	67000
2014	172	雅江县	Yajiang	101.02	30.03	1.41176	1.45098	4.72	4609	2.54371	0.0975882	17469	47395	0.256627	13.7	51000
2014	173	道孚县	Daofu	101.12	30.98	1.49123	1.12281	3.21	4698	1.49251	0.0638947	11894	53789	0.100719	14	57000
2014	174	炉霍县	Luhuo	100.68	31.4	1.22917	1.33333	5.3	4394	3.01044	0.0722917	10778	46734	0.0633125	12.5	48000
2014	175	甘孜县	Ganzixian	99.98	31.62	1.05634	1.09859	4.24	5549	2.14186	0.0757746	11021	49522	0.0566197	9.9	71000
2014	176	新龙县	Xinlong	100.32	30.95	1	0.764706	2.72	4837	2.356	0.0945294	14813	55076	0.0949412	11.8	51000
2014	177	德格县	Dege	98.58	31.82	0.640449	0.47191	3.92	4665	1.41021	0.0402135	8021	45269	0.0245056	6.7	89000
2014	178	白玉县	Baiyu	98.83	31.22	0.890909	0.963636	4.21	5935	2.64344	0.0979636	17169	53657	0.202018	9.1	55000
2014	179	石渠县	Shiqu	98.1	32.98	0.5625	0.395833	2.1	3391	1.62041	0.0285208	7228	65583	0.0336979	5.2	96000
2014	180	色达县	Seda	100.33	32.27	0.814815	0.555556	3.01	5806	1.74324	0.0397593	9357	65544	0.0558704	9.3	54000
2014	181	达川区	Dachuan	107.5	31.2	1.36221	1.07013	3.1	77727	2.01955	0.102499	21866	40420	0.0677657	20.3	1212000
2015	1	西区	West District	101.6	26.6	3.75387	4.10935	11.24	34566	5.1914	0.226896	70440	49227	0.0986172	96.72	140655
2015	2	仁和区	Renhe	101.73	26.5	1.82298	2.99366	7.87	39151	5.16755	0.139069	73257	65915	0.281426	46.99	231489
2015	3	米易县	Miyi	102.12	26.88	2.22525	2.08418	3.96	30989	7.85985	0.159499	57878	54652	0.373768	39.68	219751
2015	4	盐边县	Yanbian	101.85	26.7	1.66174	1.48984	3.99	20722	3.88597	0.124306	55808	83061	0.220515	28.29	209419
2015	5	江阳区	Jiangyang	105.45	28.88	4.90115	5.71049	11.63	438185	8.9557	0.40411	66235	61793	0.274126	73.58	664742
2015	6	纳溪区	Nanxi	105.37	28.77	1.32986	1.52256	5.45	39882	3.53107	0.161544	26964	60987	0.174324	67.43	472231
2015	7	龙马潭区	Longmatan	105.43	28.9	2.53633	2.39069	4.9	50262	4.60383	0.164699	53027	45467	0.341819	76.65	363912
2015	8	泸县	Luxian	105.38	29.15	1.21276	0.979717	3.51	71635	3.77182	0.124137	29037	45736	0.107377	36.38	1072759
2015	9	合江县	Hejiang	105.83	28.82	1.21326	1.32002	4.45	69070	3.58403	0.126825	22988	39058	0.0988491	35.99	899229
2015	10	叙永县	Xuyong	105.43	28.17	1.07136	1.16121	3.22	51177	2.60618	0.125719	17311	51793	0.0969337	31.22	723381
2015	11	古蔺县	Gulin	105.82	28.05	0.769241	0.884278	2.74	49554	2.27067	0.0943029	18167	46413	0.181894	27.06	860589
2015	12	旌阳区	Jinyang	104.38	31.13	3.92109	4.46018	7.82	225130	9.29213	0.234282	61177	59250	0.253967	66.71	691900
2015	13	中江县	Zhongjiang	104.68	31.03	1.11017	0.809452	3.01	99966	4.49981	0.0977867	26649	50173	0.0548885	37	1413301
2015	14	罗江区	Luojiang	104.5	31.32	1.82817	1.44329	4.24	30019	6.10392	0.148711	39721	44986	0.114425	41.76	249430
2015	15	广汉市	Guanghan	104.28	30.98	2.19702	2.10307	4.76	85576	7.61325	0.157071	54533	58603	0.241072	50.02	606731
2015	16	什邡市	Shifang	104.17	31.13	2.65773	2.50139	6.48	77292	7.87735	0.186016	55992	52412	0.362752	48.46	434958
2015	17	绵竹市	Mianzhu	104.2	31.35	2.03159	1.94818	7.04	75847	8.32352	0.200538	47533	54237	0.211776	47.04	503546
2015	18	涪城区	Hucheng	104.73	31.47	4.11286	5.71269	11.04	362764	10.2174	0.33753	72418	59811	0.475043	76	719451
2015	19	游仙区	Youxian	104.75	31.47	2.10895	2.58235	7.2	120666	5.27811	0.202466	36175	81131	0.126514	50.11	561891
2015	20	三台县	Santai	105.08	31.1	1.19853	0.929218	3.93	114971	3.8061	0.157768	19569	56350	0.0542743	34.58	1459291
2015	21	盐亭县	Yanting	105.38	31.22	1.31359	0.923154	4.11	51753	4.52918	0.139532	19393	46651	0.0533139	35.52	576285
2015	22	安州区	Anzhou	104.57	31.53	1.81229	1.18659	4.27	39640	5.29039	0.117888	28357	53151	0.116248	44.98	447500
2015	23	梓潼县	Zitong	105.17	31.63	1.43625	1.04526	3.49	29716	4.34586	0.104385	27339	46571	0.0651397	35.46	383637
2015	24	北川县	Beichuan	104.45	31.82	1.7683	1.58393	5.67	23154	3.86851	0.127372	19011	52019	0.154534	36.77	238647
2015	25	平武县	Pingwu	104.53	32.42	1.60578	1.20022	3.68	14542	4.5589	0.115238	20559	56437	0.163877	28.67	182466
2015	26	江油市	Jiangyou	104.75	31.78	2.50446	2.49091	7.62	142980	6.35888	0.206193	40647	45047	0.184183	54.05	885620
2015	27	利州区	Lizhou	105.66	32.44	4.68916	6.17447	17.39	227764	8.81757	0.375008	37931	54433	0.115956	70.1	488787
2015	28	理塘县	Litang	100.27	30	0.887141	0.665356	2.99	12744	1.40798	0.0364467	13445	76715	0.131386	36.07	67633
2015	29	巴塘县	Batang	99.1	30	0.839286	1.34286	4.85	7469	2.15517	0.0563627	19605	72739	0.186937	28.51	53617
2015	30	乡城县	Xiangcheng	99.8	28.93	1.72574	1.72574	5.54	4880	2.79978	0.0902363	22208	51067	0.186114	26.58	30132
2015	31	稻城县	Daocheng	100.3	29.03	1.2641	1.35891	4.55	8120	4.51519	0.0537876	18385	66275	0.328603	23.66	31643
2015	32	得荣县	Derong	99.28	28.72	1.70088	0.927751	3.52	3248	3.05783	0.0429472	23149	73606	0.191967	20.2	25869
2015	33	西昌市	Xichang	102.27	27.9	3.62497	4.66483	8.53	231571	7.91037	0.243404	56674	61479	0.539969	56.94	652971
2015	34	木里县	Muli	101.28	27.93	1.2489	1.4607	3.48	12596	1.39735	0.116819	20863	69195	0.379241	14.03	136921
2015	35	盐源县	Yanyuan	101.5	27.43	1.22224	1.41843	3.15	27775	3.08399	0.109932	21209	50394	0.158573	28.44	377177
2015	36	德昌县	Dechang	102.18	27.4	1.90376	1.94606	4.79	28902	6.09164	0.179485	28717	56653	0.20947	35.35	212737
2015	37	会理县	Huili	102.25	26.67	1.37086	1.39464	4.03	48584	3.91133	0.177828	46616	60385	0.149369	41.16	462485
2015	38	会东县	Huidong	102.58	26.63	1.04243	0.947451	3.83	29004	2.54	0.189901	31674	63234	0.186928	37.2	421130
2015	39	宁南县	Ningnan	102.77	27.07	1.84751	1.707	5.21	23710	5.70836	0.204444	27168	54916	0.172672	31.32	192150
2015	40	普格县	Puge	102.53	27.38	0.834028	0.667223	2.67	8743	0.693391	0.102611	14373	57800	0.0810676	21.35	197835
2015	41	布拖县	Buto	102.82	27.72	0.786642	0.970749	3.07	11150	0.619991	0.162617	13639	60875	0.0477955	18.48	179243
2015	42	金阳县	Jinyang	103.25	27.7	0.975976	0.688924	4.05	14992	0.734905	0.137012	16654	62689	0.0739289	15.12	191603
2015	43	昭觉县	Zhaojue	102.85	28.02	0.648494	0.619743	2.89	17098	0.62809	0.164634	9923	59247	0.0463721	20.2	313033
2015	44	喜德县	Xide	102.42	28.32	0.843147	0.843147	2.15	11210	0.683364	0.0708474	11393	64758	0.0472162	23.71	217044
2015	45	冕宁县	Mianning	102.17	28.55	1.39284	1.42817	4.78	32015	3.22439	0.187532	27403	50892	0.141941	37.85	396312
2015	46	越西县	Yuexi	102.52	28.65	0.92876	0.911613	2.64	18220	0.692886	0.127286	12282	59161	0.0358616	25.59	349929
2015	47	甘洛县	Ganluo	102.77	28.97	1.06242	1.21932	3.79	21277	1.61649	0.166123	12542	61743	0.0710431	19.59	223076
2015	48	美姑县	Meigu	103.13	28.33	0.523933	0.689589	3.49	14263	0.697979	0.135441	8749	59542	0.02684	8.94	259575
2015	49	雷波县	Leibo	103.57	28.27	1.19493	1.39409	4.24	20507	2.03627	0.164284	24623	59812	0.226686	27.36	256081
2015	50	锦江区	Jinjiang	104.08	30.67	5.62182	6.7888	12.47	343441	11.7241	0.304425	110166	63502	0.963036	100	511578
2015	51	青羊区	Qingyang	104.05	30.68	9.3295	12.7132	18.23	924655	20.6382	0.543682	103547	75405	0.771975	100	656091
2015	52	金牛区	Jinniu	104.05	30.7	6.2064	7.96832	13.63	493656	11.3293	0.325881	72754	63781	0.673109	100	755994
2015	53	武侯区	Wuhou	104.05	30.65	10.2303	12.886	19.23	2044163	20.664	0.625939	73247	78272	0.514151	100	1085989
2015	54	成华区	Chenghua	104.1	30.67	4.25858	4.33191	7.58	249929	7.96047	0.189063	73472	64879	0.740733	100	722776
2015	55	龙泉驿区	Longquanyi	104.27	30.57	3.04923	3.27769	5.94	151492	6.93289	0.175752	121500	67707	1.0287	64.5	643441
2015	56	青白江区	Qingbaijiang	104.23	30.88	2.36763	2.49451	6.62	74554	5.91225	0.215471	85182	54935	0.489593	51.87	417718
2015	57	新都区	Xindu	104.15	30.83	3.12295	3.89585	7.74	219570	7.4681	0.232103	70095	58817	0.0653639	64.32	733601
2015	58	温江区	Wenjiang	103.83	30.7	3.96066	5.63641	13.26	212527	10.1328	0.358865	80621	57158	0.822081	70.02	415335
2015	59	金堂县	Jintang	104.43	30.85	1.69275	1.52348	6.5	100069	4.28781	0.17497	39302	57539	0.228966	38.01	892037
2015	60	双流区	Shuangliu	103.92	30.58	2.95906	3.01682	5.85	257175	6.55824	0.16938	67862	83398	0.819217	67.63	1038843
2015	61	郫都区	Pidu	103.82	30.82	3.51414	3.5213	5.99	136268	10.5996	0.256262	51865	70800	0.739388	65.85	558600
2015	62	大邑县	Dayi	103.52	30.58	2.42472	2.67286	7	86412	5.91834	0.251282	36181	53199	0.300099	45.09	511811
2015	63	蒲江县	Pujiang	103.5	30.2	2.17706	2.14719	5.65	42143	5.82804	0.228816	42286	53682	0.239122	39.16	267792
2015	64	新津县	Xinjin	103.82	30.42	2.6074	3.09948	6.9	64188	7.47807	0.289232	73990	55473	0.643039	53.84	312956
2015	65	都江堰市	Dujiangyan	103.62	31	2.90748	3.63597	9.51	154065	7.54145	0.323137	40754	63164	0.370032	55.86	620468
2015	66	彭州市	Pengzhou	103.93	30.98	2.12216	2.23724	6.6	140216	6.05084	0.203028	43268	59010	0.240955	41.08	808140
2015	67	邛崃市	Qionglai	103.47	30.42	1.81257	1.76247	5.2	76466	4.81057	0.202858	33054	54487	0.205715	44.24	658733
2015	68	崇州市	Chongzhou	103.67	30.63	2.35124	2.58009	7.41	115063	6.33787	0.204469	34045	57339	0.226521	41.36	668582
2015	69	自流井区	Ziliujing	104.77	29.35	4.89777	6.74184	12.89	206649	7.40256	0.428614	74211	51702	0.0225263	89.61	405082
2015	70	贡井区	Gongjing	104.72	29.35	2.76641	3.68177	10.93	59077	4.2613	0.216784	45677	48857	0.0423675	49.44	294967
2015	71	大安区	Daan	104.77	29.37	1.89399	2.26393	5.17	64626	4.04462	0.17349	51584	53986	0.0275615	49.62	451427
2015	72	沿滩区	Yantan	104.87	29.27	1.13035	0.839287	2.38	20606	3.88632	0.111911	41253	46902	0.0493625	38.91	353872
2015	73	荣县	Rongxian	104.42	29.47	1.57421	1.39201	4.67	69159	4.1483	0.151715	31504	52177	0.0810077	36.56	686058
2015	74	富顺县	Fushun	104.98	29.18	1.24262	1.06167	2.6	80998	3.98954	0.135004	26744	52953	0.0601358	37.2	1083199
2015	75	东区	East District	101.7	26.55	6.68645	7.60375	16.34	244605	9.76248	0.530625	98572	61201	0.238806	98.83	305244
2015	76	昭化区	Zhaohua	105.97	32.32	1.42612	0.767913	4	12867	4.70189	0.066973	22683	60113	0.0691206	32.1	237006
2015	77	朝天区	Chaotian	105.88	32.65	1.43899	1.13168	3.89	15585	4.40308	0.0815444	19172	61451	0.0889588	32.3	205005
2015	78	旺苍县	Wangcang	106.28	32.23	1.52565	1.47687	3.95	41154	5.34437	0.111018	22115	48325	0.088397	37.5	450954
2015	79	青川县	Qingchuan	105.23	32.58	1.55002	0.872953	3.01	19629	4.28346	0.0894628	13940	49406	0.0639726	31.1	234835
2015	80	剑阁县	Jiange	105.52	32.28	1.12793	0.999931	3.6	56056	4.31729	0.121916	18738	57360	0.0644172	32.5	664046
2015	81	苍溪县	Cangxi	105.93	31.73	1.64143	1.07314	3.99	67917	4.55216	0.109633	19046	53026	0.0552404	32	772496
2015	82	船山区	Chuanshan	105.57	30.52	2.99701	3.58528	10.11	225203	8.0958	0.263543	38693	60448	0.180393	80.4	719051
2015	83	安居区	Anju	105.45	30.35	0.75073	0.542471	2.73	37362	3.21779	0.0757689	17847	48449	0.056614	25.8	801886
2015	84	蓬溪县	Pengxi	105.72	30.78	0.992192	0.77186	2.63	42151	4.11044	0.0899821	21443	38597	0.0568777	32.34	712564
2015	85	射洪县	Shehong	105.38	30.87	1.92904	1.3706	3.86	92000	5.95573	0.116514	31440	45974	0.0907566	48.35	1001018
2015	86	大英县	Daying	105.25	30.58	1.47384	1.26045	3.36	41427	4.74169	0.0998687	26844	42581	0.0898213	36.1	552976
2015	87	内江市中区	Neijiang Downtown	105.05	29.58	3.49602	3.75554	9.17	144485	4.20615	0.281976	41664	51931	0.0996073	55.56	531748
2015	88	东兴区	Dongxing	105.07	29.6	1.72817	1.75761	4.94	112750	3.94953	0.163929	28698	55665	0.0632683	48.33	883017
2015	89	威远县	Weiyuan	104.67	29.53	1.79049	1.35863	4.72	73660	4.49265	0.162688	49443	41710	0.103267	46.18	729410
2015	90	资中县	Zizhong	104.85	29.78	1.18187	0.946898	3.26	93319	3.14388	0.110847	19470	53063	0.0650526	36.22	1281025
2015	91	隆昌市	Longchang	105.28	29.35	1.02278	1.21646	4.44	71141	2.7682	0.134629	36047	37051	0.0935987	51.44	790000
2015	92	乐山市中区	Leshan Downtown	103.77	29.57	3.93565	4.81781	10.48	204116	6.73734	0.306996	42091	51674	0.179315	69.26	616670
2015	93	沙湾区	Shawan	103.55	29.42	2.06795	1.92609	6.46	17409	4.45381	0.170582	98215	55831	0.345452	49.86	183273
2015	94	五通桥区	Wutongqiao	103.82	29.4	1.93088	1.67256	5.27	26932	5.31538	0.12818	42161	49609	0.118587	52.67	309704
2015	95	金口河区	Jinkouhe	103.08	29.25	1.21492	0.587866	3.42	4157	2.3217	0.0686628	64885	64135	0.288172	47.14	51032
2015	96	犍为县	Qianwei	103.95	29.22	1.55279	1.2387	3.47	43663	3.79636	0.112807	31675	51123	0.0890225	35.96	566722
2015	97	井研县	Jingyan	104.07	29.65	1.38309	1.1201	3.47	30599	3.27788	0.137727	27455	51443	7.37467e-07	35.44	410676
2015	98	夹江县	Jiajiang	103.57	29.73	1.84412	2.06782	5.68	39337	3.69695	0.15001	37777	60817	0.172888	38.71	348676
2015	99	沐川县	Muchuan	103.9	28.97	0.958341	0.809701	2.92	13426	3.14226	0.102335	25702	57807	0.0986114	30.5	255650
2015	100	峨边县	Ebian	103.27	29.23	1.24448	1.25794	3.43	10471	2.00021	0.0838244	25943	53783	0.145484	38	148656
2015	101	马边县	Mabian	103.55	28.83	0.886521	0.923652	2.86	10296	2.40357	0.109209	17547	54664	0.141718	24.97	215449
2015	102	峨眉山市	Emeishan	103.48	29.6	2.28106	2.57083	6.21	64839	5.04014	0.188713	47285	51593	0.329216	54.1	431379
2015	103	顺庆区	Shunqing	106.08	30.78	4.8214	6.36144	12.66	393195	8.61623	0.369014	40609	54619	0.186839	79.86	655826
2015	104	高坪区	Gaoping	106.1	30.77	1.45305	0.997713	3.95	53887	3.73817	0.148602	21328	47388	0.0837242	45.03	597366
2015	105	嘉陵区	Jialing	106.05	30.77	0.857453	0.41499	2.15	24675	2.57524	0.0988356	20515	48767	0.08388	42.98	691583
2015	106	南部县	Nanbu	106.07	31.35	1.37902	0.751193	2.92	71053	4.03941	0.0972803	28561	47011	0.0608741	40.23	1272642
2015	107	营山县	Yingshan	106.57	31.08	1.05605	0.849969	4.16	60260	3.09247	0.109095	19197	53315	0.0591999	36.9	936505
2015	108	蓬安县	Pengan	106.42	31.03	1.16284	0.899801	3.92	52280	5.43834	0.138138	22971	46773	0.0671545	37.17	695709
2015	109	仪陇县	Yilong	106.28	31.27	1.11927	0.831877	3.23	82886	3.18483	0.125656	16673	47947	0.0535643	36.67	1089103
2015	110	西充县	Xichong	105.88	31	1.19045	0.978671	4.38	46607	2.93801	0.131086	19150	38537	0.076423	35.92	623294
2015	111	阆中市	Langzhong	106	31.55	2.2189	1.2633	4.53	81360	4.30002	0.120006	24605	46289	0.101583	40.02	861237
2015	112	东坡区	Dongpo	103.83	30.05	2.4488	2.69049	7.24	163714	5.27214	0.234997	41968	57312	0.18861	52.87	877164
2015	113	彭山区	Pengshan	103.5	30.14	1.80663	1.64784	4.05	37001	5.20544	0.223051	39282	37748	0.407522	50.6	333771
2015	114	仁寿县	Renshou	104.15	30	1.14367	1.10419	3.56	142103	2.60813	0.136262	27677	52641	0.130016	33.8	1570378
2015	115	洪雅县	Hongya	103.37	29.92	1.36642	1.41491	4.05	38408	4.71544	0.160381	32669	54088	0.233723	39.31	350552
2015	116	丹棱县	Danling	103.52	30.02	1.45652	1.83755	4.07	20759	4.84006	0.154151	35020	53944	0.186889	37.76	162717
2015	117	青神县	Qingshen	103.85	29.83	1.5882	2.02964	4.69	23633	4.69159	0.188442	38888	46753	0.206628	37.48	197079
2015	118	翠屏区	Cuiping	104.62	28.77	3.94516	5.4231	11.6	322397	7.22109	0.305923	60133	61261	0.221624	73.12	839003
2015	119	南溪区	Nanxi	104.98	28.85	1.29731	1.46642	4.35	34121	3.02299	0.147858	31658	43623	0.181542	50.43	431664
2015	120	叙州区	Xuzhou	104.22	28.67	0.835168	0.884811	3.29	62051	2.81063	0.114879	28197	51185	0.0922141	33.03	1027338
2015	121	江安县	Jiangan	105.07	28.73	0.897767	0.913863	3.18	37957	2.86509	0.115919	29452	46530	0.120006	42.61	559165
2015	122	长宁县	Changning	104.92	28.58	1.28231	1.10647	3.97	39983	3.30793	0.142324	31788	39874	0.10905	41.25	466346
2015	123	高县	Gaoxian	104.52	28.43	0.829041	0.945332	2.92	33544	2.7856	0.100344	27336	58561	0.0812967	37.23	533146
2015	124	珙县	Gongxian	104.72	28.45	1.48521	1.46661	4.23	34813	3.68835	0.141223	32916	49543	0.144521	47.91	430243
2015	125	筠连县	Junlian	104.52	28.17	0.861368	1.22237	3.26	24407	3.47884	0.101091	33448	51503	0.137179	36.27	437676
2015	126	兴文县	Xingwen	105.23	28.3	0.972809	0.981088	3.92	37268	2.93356	0.124876	20956	49361	0.12975	34.54	483137
2015	127	屏山县	Pingshan	104.33	28.83	0.888071	1.18197	3.52	25904	2.65464	0.127534	15680	55073	0.186211	26.33	313038
2015	128	广安区	Guanganqu	106.38	30.03	1.33892	1.64525	3.92	120146	3.5803	0.157509	23554	59142	0.0652284	44.55	897738
2015	129	岳池县	Yuechi	106.43	30.55	0.919196	0.711636	2.79	61663	3.04034	0.0866264	24072	50185	0.0801344	34.37	1180379
2015	130	武胜县	Wusheng	106.28	30.35	1.11083	0.892226	3.14	67185	2.98714	0.103935	32064	52172	0.113881	34.74	841715
2015	131	邻水县	Linshui	106.93	30.33	0.959523	0.999544	2.96	80837	2.55194	0.111712	27728	60538	0.0837518	34.8	1024467
2015	132	华蓥市	Huaying	106.77	30.38	1.42218	1.37238	3.57	28914	3.01213	0.138464	47612	58777	0.158203	46.7	361416
2015	133	通川区	Tongchuan	107.48	31.22	2.60062	3.97713	8.14	185896	4.5312	0.574064	31490	51725	0.112276	66.61	597165
2015	134	宣汉县	Xuanhan	107.72	31.35	1.11901	0.957524	2.64	93796	2.90076	0.100598	21845	45857	0.110451	36.81	1319027
2015	135	开江县	Kaijiang	107.87	31.08	1.14602	0.749641	2.45	35357	3.06783	0.114441	23337	41849	0.0704779	36.5	602955
2015	136	大竹县	Dazhu	107.2	30.73	1.16559	1.0073	3.11	87049	2.83928	0.136223	29635	43035	0.104702	38.72	1111880
2015	137	渠县	Quxian	106.97	30.83	0.941368	0.880129	3.15	90350	3.07157	0.104963	19294	47597	0.0650363	34.39	1404339
2015	138	万源市	Wanyuan	108.03	32.07	1.09498	1.14599	3	38756	4.01188	0.0860851	28684	53048	0.0633201	37.59	588139
2015	139	雨城区	Yucheng	103	29.98	3.93352	5.55063	16.12	168150	6.26698	0.332884	38506	52769	0.0533094	59.5	343204
2015	140	名山区	Mingshan	103.12	30.08	1.29784	1.06121	3.05	23763	3.97071	0.12584	23000	56322	0.0509239	36.53	278926
2015	141	荥经县	Yingjing	102.85	29.8	2.19367	1.66025	5.87	20435	5.67208	0.164525	40781	33853	0.126813	40.1	149977
2015	142	汉源县	Hanyuan	102.65	29.35	1.51992	1.14305	3.49	32822	2.98861	0.133096	19686	47366	0.11581	34.8	321070
2015	143	石棉县	Shimian	102.37	29.23	3.02387	3.75321	11.04	26978	5.57448	0.404838	54949	57191	0.315753	41.37	122029
2015	144	天全县	Tianquan	102.75	30.07	2.86776	2.80302	8.88	24292	6.19873	0.187188	35004	37486	0.103246	37.9	154476
2015	145	芦山县	Lushan	102.92	30.15	1.7941	1.90985	3.7	12369	4.58848	0.110085	26871	45498	0.102925	35.4	120952
2015	146	宝兴县	Baoxing	102.82	30.37	2.01803	1.93252	3.52	6454	3.18506	0.0990201	44858	49515	0.268466	40.85	58473
2015	147	巴州区	Bazhou	106.77	31.85	2.68211	2.37931	5.84	148122	5.35956	0.185265	17866	45728	0.0894485	60.8	789303
2015	148	通江县	Tongjiang	107.23	31.92	1.3791	1.04	3.7	62467	3.22078	0.121434	13662	46555	0.0509173	30.66	749038
2015	149	南江县	Nanjiang	106.83	32.35	1.20136	0.99963	3.68	54534	5.78689	0.112948	17071	46535	0.106972	31.5	664246
2015	150	平昌县	Pingchang	107.1	31.57	1.4899	1.24713	4.26	82535	3.7844	0.145441	14429	44581	0.0698188	31.96	1021545
2015	151	雁江区	Yanjiang	104.65	30.12	1.91575	1.86414	6.34	159671	7.27698	0.16435	46893	50922	0.224209	48.97	1104530
2015	152	安岳县	Anyue	105.33	30.1	1.19029	1.11878	3.75	144716	5.61602	0.139557	25072	43051	0.072491	32.39	1608007
2015	153	乐至县	Lezhi	105.02	30.28	1.22851	0.839301	3.38	65766	4.22776	0.125205	34627	46319	0.0893814	34.72	837602
2015	154	简阳市	Jianyang	104.55	30.4	1.40041	1.3271	4.31	174367	5.17517	0.155979	38270	49447	0.120168	41.61	1486705
2015	155	汶川县	Wenchuan	103.58	31.48	2.31834	1.69535	4.94	14985	3.4837	0.146617	55892	59269	0.417188	44.82	97915
2015	156	理县	Lixian	103.17	31.43	2.20898	1.82966	3.82	5834	1.6892	0.108129	45778	50362	0.290069	34.83	44817
2015	157	茂县	Maoxian	103.85	31.68	2.26747	2.08823	5.31	16530	3.73693	0.155667	29719	56973	0.138154	44.68	111578
2015	158	松潘县	Songpan	103.6	32.63	1.6412	1.34765	3.82	7698	2.61462	0.099553	23924	55464	0.212529	36.35	74945
2015	159	九寨沟县	Jiuzhaigou	104.23	33.27	2.62148	1.77728	5.02	10611	4.22808	0.17364	29858	63833	0.335728	48.64	67519
2015	160	金川县	Jinchuan	102.07	31.48	1.99242	1.54966	3.71	10234	2.3584	0.0839029	15932	61774	0.0833495	30.69	72274
2015	161	小金县	Xiaojin	102.37	31	1.34342	1.20659	4.23	7454	2.67569	0.114452	16302	66129	0.0747214	34.56	80392
2015	162	黑水县	Heishui	102.98	32.07	1.16673	1.33105	2.79	3952	1.33876	0.0418871	33928	71474	0.150458	34.45	60854
2015	163	马尔康市	Maerkang	102.22	31.9	6.26489	5.70521	12.35	36461	5.00482	0.268253	37164	78005	0.301347	49.03	55388
2015	164	壤塘县	Rangtang	100.98	32.27	1.92611	1.64764	4.94	4199	1.29632	0.0788777	17643	71208	0.0465748	21.05	43092
2015	165	阿坝县	Abaxian	101.7	32.9	1.91183	1.34583	5.62	8237	1.29623	0.151852	12849	60766	0.0566128	25.67	79505
2015	166	若尔盖县	Ruoergai	102.95	33.58	1.24617	0.864689	2.72	7801	2.73825	0.0552765	19908	68234	0.06063	27.58	78641
2015	167	红原县	Hongyuan	102.55	32.8	2.20404	1.03844	4.81	8161	2.43524	0.0789641	23537	69174	0.0729454	31.91	47186
2015	168	康定市	Kangding	101.97	30.05	3.97387	4.81189	10.53	68234	5.01518	0.342618	37770	67552	0.436648	51.42	110975
2015	169	泸定县	Luding	102.23	29.92	2.15394	1.26501	3.26	13123	2.79775	0.0992752	21185	63040	0.191804	41.38	87746
2015	170	丹巴县	Danba	101.88	30.88	1.85327	1.23552	4.49	7157	3.67169	0.105637	19003	69119	0.143921	29.8	59894
2015	171	九龙县	Jiulong	101.5	29	1.18928	1.41509	3.46	5762	2.52712	0.0519819	32878	64548	0.39785	21.27	66427
2015	172	雅江县	Yajiang	101.02	30.03	1.11452	1.52514	4.95	3959	2.02413	0.0814579	19126	61528	0.435661	21.32	51143
2015	173	道孚县	Daofu	101.12	30.98	1.52784	1.10637	3.32	5080	2.18287	0.0630279	12516	67556	0.128479	27.39	56943
2015	174	炉霍县	Luhuo	100.68	31.4	1.40851	1.45119	4.7	5416	2.88085	0.0771907	11401	58085	0.102288	28.75	46858
2015	175	甘孜县	Ganzixian	99.98	31.62	0.956079	1.27968	4.43	9359	2.27998	0.0683523	11479	67430	0.118642	29.56	67986
2015	176	新龙县	Xinlong	100.32	30.95	0.88941	0.828768	2.73	6430	2.53526	0.0924986	15454	65201	0.137697	14.09	49471
2015	177	德格县	Dege	98.58	31.82	0.781897	0.513485	5.18	5918	1.47718	0.0366792	8340	54807	0.047299	16.37	85689
2015	178	白玉县	Baiyu	98.83	31.22	0.906733	1.10621	4.28	8042	2.42825	0.0828392	17515	69833	0.26201	17.28	55143
2015	179	石渠县	Shiqu	98.1	32.98	0.449148	0.460103	2.29	3450	1.65909	0.0301367	7586	74780	0.0633408	16.28	91284
2015	180	色达县	Seda	100.33	32.27	0.817145	0.817145	2.1	5195	1.87838	0.0267244	10074	76569	0.109219	21.72	53846
2015	181	达川区	Dachuan	107.5	31.2	1.3997	1.11245	3.76	87433	2.13695	0.111939	22111	47150	0.0928558	41.3	1204545
2016	1	西区	West District	101.6	26.6	3.83946	4.42438	10.76	42702	5.26023	0.240671	77617	55330	0.116624	96.77	133352
2016	2	仁和区	Renhe	101.73	26.5	2.09065	3.00745	7.61	38081	4.98849	0.129749	80326	69209	0.314305	48	233420
2016	3	米易县	Miyi	102.12	26.88	2.17837	2.16935	3.93	33029	8.48548	0.181455	62919	58960	0.397208	41.1	221725
2016	4	盐边县	Yanbian	101.85	26.7	1.73319	1.63264	3.96	22760	4.49757	0.13979	61942	90136	0.23375	29.34	208864
2016	5	江阳区	Jiangyang	105.45	28.88	4.65413	5.97779	13.65	511726	8.17077	0.419778	70648	66311	0.307625	74.23	679181
2016	6	纳溪区	Nanxi	105.37	28.77	1.40466	1.81968	5.55	48000	2.83029	0.1544	29256	64429	0.214026	68.31	469863
2016	7	龙马潭区	Longmatan	105.43	28.9	2.48094	2.35946	5.01	56029	4.75543	0.168429	56865	47064	0.363899	77.23	370424
2016	8	泸县	Luxian	105.38	29.15	1.281	1.26424	3.84	84145	3.62547	0.156053	32310	50798	0.121866	38.16	1074161
2016	9	合江县	Hejiang	105.83	28.82	1.25099	1.39196	4.57	82223	3.53387	0.151698	25146	42165	0.111076	37.62	900889
2016	10	叙永县	Xuyong	105.43	28.17	1.02611	1.26471	3.2	59299	2.44142	0.142657	18844	52420	0.106488	32.59	725070
2016	11	古蔺县	Gulin	105.82	28.05	0.762347	0.940381	2.75	63619	2.45033	0.106724	19965	52625	0.18434	28.47	876241
2016	12	旌阳区	Jinyang	104.38	31.13	3.92666	4.71973	8.27	260173	9.56404	0.24381	66901	63653	0.284759	67.69	697285
2016	13	中江县	Zhongjiang	104.68	31.03	1.12848	0.854045	3.21	110987	4.5764	0.10695	28818	55217	0.0627248	38.1	1399224
2016	14	罗江区	Luojiang	104.5	31.32	1.88786	1.56713	4.21	29903	6.22205	0.156015	43869	47443	0.131968	43.2	246310
2016	15	广汉市	Guanghan	104.28	30.98	2.1749	2.213	4.9	91526	7.39873	0.158567	59877	63304	0.274892	51.12	603706
2016	16	什邡市	Shifang	104.17	31.13	2.66719	2.73934	6.83	89584	7.94757	0.20121	59900	57365	0.358873	49.57	429665
2016	17	绵竹市	Mianzhu	104.2	31.35	2.11541	2.24912	7.6	85620	8.58525	0.217245	52210	62404	0.254939	48.13	501084
2016	18	涪城区	Hucheng	104.73	31.47	4.27589	6.16641	10.83	402191	10.3815	0.354684	75475	65929	0.285606	76.853	731544
2016	19	游仙区	Youxian	104.75	31.47	2.37402	2.76132	7.81	142244	5.5609	0.226914	38809	78863	0.139056	51.5632	557704
2016	20	三台县	Santai	105.08	31.1	1.2432	1.01422	4.16	130681	4.35452	0.183968	21252	58125	0.0595014	36.05	1423749
2016	21	盐亭县	Yanting	105.38	31.22	1.40985	1.15319	4.72	58419	4.81534	0.159557	20805	56762	0.0589733	36.87	553250
2016	22	安州区	Anzhou	104.57	31.53	1.82701	1.28342	4.17	42730	5.37045	0.125369	30463	56690	0.127954	46.48	443347
2016	23	梓潼县	Zitong	105.17	31.63	1.4014	1.11054	3.66	32691	4.89157	0.111699	29984	50501	0.0718652	36.56	378194
2016	24	北川县	Beichuan	104.45	31.82	1.58086	1.90808	5.61	27648	4.29064	0.134696	20243	54657	0.153222	37.97	235315
2016	25	平武县	Pingwu	104.53	32.42	1.59465	1.38203	3.79	13912	4.55659	0.110629	21693	58104	0.158256	29.97	178723
2016	26	江油市	Jiangyou	104.75	31.78	2.52329	2.67451	8.34	166889	6.827	0.22286	43726	49262	0.203609	55.85	866328
2016	27	利州区	Lizhou	105.66	32.44	4.49736	6.45239	17.78	250414	9.3977	0.404702	40650	58888	0.116771	71.54	492066
2016	28	理塘县	Litang	100.27	30	0.80203	0.670789	2.28	8830	1.17341	0.0434846	14310	83745	0.177219	38.05	68576
2016	29	巴塘县	Batang	99.1	30	0.695554	1.29711	3.64	7569	2.36122	0.0619043	20624	79499	0.21549	30.52	53195
2016	30	乡城县	Xiangcheng	99.8	28.93	1.51306	2.01742	4.93	5986	2.53072	0.0926667	25054	57159	0.191318	27.28	29741
2016	31	稻城县	Daocheng	100.3	29.03	1.25478	1.50574	4.31	8346	4.5303	0.0623941	19676	68971	0.376435	23.82	31878
2016	32	得荣县	Derong	99.28	28.72	1.89467	0.850669	3.58	3575	2.95805	0.0411801	25277	77726	0.19925	21.2	25862
2016	33	西昌市	Xichang	102.27	27.9	3.70867	5.00573	8.74	254450	8.06918	0.263296	59804	67404	0.568505	57.57	668434
2016	34	木里县	Muli	101.28	27.93	1.25766	1.73198	4.05	14407	1.59446	0.131142	22029	76529	0.403013	15.05	139147
2016	35	盐源县	Yanyuan	101.5	27.43	0.988753	1.67387	4.41	31885	3.71561	0.149177	20745	58009	0.181954	29.41	385334
2016	36	德昌县	Dechang	102.18	27.4	1.70827	2.06106	5.05	33089	6.10656	0.217716	30998	72421	0.229841	35.93	215423
2016	37	会理县	Huili	102.25	26.67	1.42299	1.56356	4.15	51348	4.22306	0.200711	49522	66554	0.169764	41.75	462406
2016	38	会东县	Huidong	102.58	26.63	1.10999	1.17322	4.1	41117	3.59683	0.251636	33044	67089	0.199607	37.77	427029
2016	39	宁南县	Ningnan	102.77	27.07	1.75369	1.81958	5.16	25951	5.56536	0.207488	28825	57414	0.18134	31.97	197298
2016	40	普格县	Puge	102.53	27.38	0.804144	0.657506	2.82	10856	0.718417	0.11451	14376	66323	0.0842743	21.99	211405
2016	41	布拖县	Buto	102.82	27.72	0.754037	1.01213	3.63	13827	0.630502	0.163586	14052	62727	0.0478636	19.26	197603
2016	42	金阳县	Jinyang	103.25	27.7	0.947166	0.804104	3.84	15469	1.01319	0.154058	16850	65605	0.0937645	15.93	202710
2016	43	昭觉县	Zhaojue	102.85	28.02	0.619886	0.589795	3.04	19841	0.698732	0.179707	10667	64780	0.0388603	21.11	332319
2016	44	喜德县	Xide	102.42	28.32	0.757264	0.925545	2.44	13002	0.958647	0.0775376	11685	67205	0.0460292	24.25	225813
2016	45	冕宁县	Mianning	102.17	28.55	1.36876	1.64103	5.04	35189	3.42159	0.196486	30004	56237	0.154049	39.02	404014
2016	46	越西县	Yuexi	102.52	28.65	0.863094	0.937074	3.11	18466	0.788731	0.147282	12522	63185	0.0359814	26.6	364966
2016	47	甘洛县	Ganluo	102.77	28.97	1.2097	1.42064	4.21	22725	1.94026	0.20329	12678	49785	0.0784841	20.13	232289
2016	48	美姑县	Meigu	103.13	28.33	0.494929	0.890133	3.43	19144	0.792806	0.158809	9285	66135	0.0250752	9.75	270746
2016	49	雷波县	Leibo	103.57	28.27	1.12688	1.48922	4.26	24022	1.9241	0.171829	25433	57936	0.253816	27.94	275983
2016	50	锦江区	Jinjiang	104.08	30.67	5.86081	6.99204	14.06	371089	12.2307	0.300336	119176	66507	0.932296	100	537468
2016	51	青羊区	Qingyang	104.05	30.68	9.20296	12.8508	18.51	1058248	21.2414	0.571558	112430	80704	0.756389	100	672175
2016	52	金牛区	Jinniu	104.05	30.7	6.26268	8.02553	13.99	526791	12.024	0.335328	78686	70950	0.662282	100	760697
2016	53	武侯区	Wuhou	104.05	30.65	10.3743	13.3489	19.99	2274245	21.4131	0.638813	79932	80490	0.495296	100	1125188
2016	54	成华区	Chenghua	104.1	30.67	4.39198	4.70356	7.72	300061	8.39654	0.190581	80038	72475	0.722266	100	738164
2016	55	龙泉驿区	Longquanyi	104.27	30.57	3.13895	3.57395	5.88	168790	7.2277	0.188396	122276	77782	1.07362	66.68	659775
2016	56	青白江区	Qingbaijiang	104.23	30.88	2.3235	2.62377	7.16	80839	5.997	0.229848	91661	60028	0.507596	53.1	419625
2016	57	新都区	Xindu	104.15	30.83	3.32774	4.44635	7.64	251785	8.0377	0.241991	72974	64311	0.668926	66.3	748255
2016	58	温江区	Wenjiang	103.83	30.7	4.12899	5.67591	12.92	227458	10.5166	0.367987	85772	61188	0.830804	71.58	429887
2016	59	金堂县	Jintang	104.43	30.85	1.69712	1.80271	6.79	116492	4.32465	0.181101	44896	62277	0.272411	40.1	899757
2016	60	双流区	Shuangliu	103.92	30.58	3.17506	3.33456	5.8	265395	7.04595	0.183328	72642	86336	0.794306	68.51	1072106
2016	61	郫都区	Pidu	103.82	30.82	3.59378	3.77112	6.82	154069	10.1362	0.274805	55569	77630	0.691658	68.12	575160
2016	62	大邑县	Dayi	103.52	30.58	2.48956	3.15137	7.46	93223	6.23481	0.257135	40155	54665	0.215169	45.49	513745
2016	63	蒲江县	Pujiang	103.5	30.2	2.29229	2.31465	5.4	44681	5.70579	0.240385	46463	58578	0.226143	40.51	268291
2016	64	新津县	Xinjin	103.82	30.42	2.68341	3.26704	7.2	71149	7.76238	0.29175	82312	61126	0.637742	54.8	315270
2016	65	都江堰市	Dujiangyan	103.62	31	2.90477	3.94689	9.49	161579	7.69847	0.319698	44861	68320	0.387494	57.66	622769
2016	66	彭州市	Pengzhou	103.93	30.98	2.20754	2.48332	7.16	152778	6.32759	0.213107	46582	63762	0.261668	42.58	804970
2016	67	邛崃市	Qionglai	103.47	30.42	1.88082	2.03464	5.83	82521	4.91372	0.21253	36926	55953	0.21814	46.21	656628
2016	68	崇州市	Chongzhou	103.67	30.63	2.36165	2.76446	7.42	117806	6.33551	0.214478	38237	64090	0.253443	42.54	670293
2016	69	自流井区	Ziliujing	104.77	29.35	5.42827	8.00256	15.72	229204	8.41541	0.502668	77079	57665	0.0283633	90.12	368257
2016	70	贡井区	Gongjing	104.72	29.35	2.79274	3.94392	11.99	68507	4.46669	0.250296	47713	53819	0.0482661	50.28	287531
2016	71	大安区	Daan	104.77	29.37	1.80697	2.40702	4.86	71205	4.62728	0.173657	55421	55900	0.0324367	50.54	439964
2016	72	沿滩区	Yantan	104.87	29.27	0.860475	0.776215	2.05	28253	3.66203	0.103124	43402	53254	0.0497646	40.2	391644
2016	73	荣县	Rongxian	104.42	29.47	1.62783	1.58939	4.83	76543	4.14702	0.157213	34030	58312	0.0852916	37.63	676362
2016	74	富顺县	Fushun	104.98	29.18	1.217	1.17981	2.97	97103	4.17615	0.14257	29858	58618	0.0665371	39.01	1075595
2016	75	东区	East District	101.7	26.55	6.90224	7.96956	16.19	272947	10.2698	0.572303	107581	66824	0.252625	98.93	297005
2016	76	昭化区	Zhaohua	105.97	32.32	1.38459	0.920197	3.75	14302	4.66343	0.0831359	24502	61911	0.0762473	33.65	232559
2016	77	朝天区	Chaotian	105.88	32.65	1.45532	1.32706	4.06	17996	4.64106	0.102238	20801	61629	0.0987499	33.99	202704
2016	78	旺苍县	Wangcang	106.28	32.23	1.51824	1.62364	5.51	46665	5.83726	0.138646	23728	55487	0.0921617	39.08	445912
2016	79	青川县	Qingchuan	105.23	32.58	1.50736	1.02223	3.35	22856	4.21212	0.111861	15019	57018	0.0730031	32.67	230867
2016	80	剑阁县	Jiange	105.52	32.28	1.05069	1.11303	4.27	76154	4.64278	0.184617	20385	66430	0.0647899	34.02	657664
2016	81	苍溪县	Cangxi	105.93	31.73	1.47438	1.17872	4.17	74793	4.60541	0.124852	20598	57566	0.0603215	33.53	764388
2016	82	船山区	Chuanshan	105.57	30.52	3.11526	3.94081	10.42	251554	7.39763	0.289647	42733	67531	0.217988	80.77	706200
2016	83	安居区	Anju	105.45	30.35	0.692987	0.58068	2.89	47414	3.35463	0.0825204	20192	53766	0.0700479	27.51	783564
2016	84	蓬溪县	Pengxi	105.72	30.78	1.05969	0.941303	3.39	42251	4.25789	0.0973137	24176	43075	0.0674129	33.25	692657
2016	85	射洪县	Shehong	105.38	30.87	1.93646	1.51276	4.02	112313	6.23657	0.130301	33951	50181	0.103061	49.27	972395
2016	86	大英县	Daying	105.25	30.58	1.42786	1.35776	3.53	47703	4.95601	0.10911	29335	50306	0.105531	37.03	542070
2016	87	内江市中区	Neijiang Downtown	105.05	29.58	3.67168	4.25637	9.4	160218	4.35249	0.264984	49767	57562	0.112824	56.33	519926
2016	88	东兴区	Dongxing	105.07	29.6	1.84821	1.87654	5.2	130473	4.25521	0.173876	27482	60551	0.0692983	49.47	882475
2016	89	威远县	Weiyuan	104.67	29.53	1.74945	1.44743	4.88	74073	4.18264	0.165926	53409	46171	0.0976503	47.26	718513
2016	90	资中县	Zizhong	104.85	29.78	1.14562	1.01674	3.35	113804	3.24393	0.129343	21132	57121	0.0700889	37.3	1256960
2016	91	隆昌市	Longchang	105.28	29.35	1.34317	1.36515	4.29	79029	2.80613	0.136707	39033	41067	0.10237	52.62	773544
2016	92	乐山市中区	Leshan Downtown	103.77	29.57	3.87035	4.93743	11.44	235559	7.04525	0.328231	45680	56751	0.18619	70.65	630693
2016	93	沙湾区	Shawan	103.55	29.42	2.00164	2.15302	6.7	19704	4.53569	0.182631	105744	60593	0.382352	51.28	178354
2016	94	五通桥区	Wutongqiao	103.82	29.4	1.84646	1.79011	5.35	28238	4.99498	0.133244	45700	56450	0.138209	53.97	301658
2016	95	金口河区	Jinkouhe	103.08	29.25	1.32349	1.62429	3.98	4362	2.33795	0.0601187	41485	63404	0.370578	44.99	49868
2016	96	犍为县	Qianwei	103.95	29.22	1.64066	1.32254	3.73	48435	3.83075	0.118671	34490	58288	0.0993119	37.47	559530
2016	97	井研县	Jingyan	104.07	29.65	1.35426	1.20739	3.61	33772	3.39493	0.15582	29181	55219	0.0805314	36.88	401694
2016	98	夹江县	Jiajiang	103.57	29.73	1.81568	2.23135	6.07	44117	3.8708	0.147696	41192	63640	0.189457	40.27	346427
2016	99	沐川县	Muchuan	103.9	28.97	0.902163	0.973386	3.14	16647	3.1761	0.115611	27575	63200	0.111085	31.91	252726
2016	100	峨边县	Ebian	103.27	29.23	1.15943	1.3764	3.55	12816	2.27103	0.0964905	27855	57029	0.179875	39.45	147486
2016	101	马边县	Mabian	103.55	28.83	0.862116	1.2115	2.59	12989	2.52938	0.108223	18821	58863	0.157617	26.63	220388
2016	102	峨眉山市	Emeishan	103.48	29.6	2.60474	2.83286	6.27	66344	5.09552	0.194695	53647	57054	0.350358	55.72	429601
2016	103	顺庆区	Shunqing	106.08	30.78	5.12886	6.97513	13.29	422470	8.70782	0.393676	44149	58430	0.202467	79.89	658626
2016	104	高坪区	Gaoping	106.1	30.77	1.56323	1.15776	4.76	61429	4.28878	0.162964	23139	50040	0.0910625	45.28	596843
2016	105	嘉陵区	Jialing	106.05	30.77	0.88904	0.496175	2.29	28563	2.67192	0.0907345	22217	51915	0.095849	43.79	687258
2016	106	南部县	Nanbu	106.07	31.35	1.49607	0.940113	3.84	93498	4.3084	0.117651	30864	51470	0.0699286	41.55	1257296
2016	107	营山县	Yingshan	106.57	31.08	1.15076	0.972119	4.51	66767	3.4183	0.12164	20763	55646	0.0660109	38.58	912440
2016	108	蓬安县	Pengan	106.42	31.03	1.3156	1.06627	4.25	60219	5.46975	0.151446	24886	52427	0.0784666	38.69	681819
2016	109	仪陇县	Yilong	106.28	31.27	1.07023	0.905718	3.45	98798	3.38743	0.135216	18124	51586	0.0581822	38.45	1082014
2016	110	西充县	Xichong	105.88	31	1.26913	1.1239	4.79	54083	3.5181	0.150109	20717	45491	0.0869592	37.55	605928
2016	111	阆中市	Langzhong	106	31.55	2.16413	1.4538	4.97	97459	4.67985	0.137933	26553	50388	0.11205	41.93	844683
2016	112	东坡区	Dongpo	103.83	30.05	2.39376	2.90941	7.42	189250	5.27246	0.211069	45492	61691	0.23101	54.41	872687
2016	113	彭山区	Pengshan	103.5	30.14	1.82137	1.81531	4.2	37697	5.40134	0.175267	42104	50828	0.458119	52.14	329971
2016	114	仁寿县	Renshou	104.15	30	1.2226	1.2226	3.57	152954	2.59523	0.129396	30089	56470	0.142669	35.28	1543436
2016	115	洪雅县	Hongya	103.37	29.92	1.37259	1.5251	4.15	38217	3.98958	0.148274	35260	58266	0.259194	40.76	347519
2016	116	丹棱县	Danling	103.52	30.02	1.59449	2.12802	4.27	21370	4.50841	0.143344	37614	58739	0.211147	39.22	163062
2016	117	青神县	Qingshen	103.85	29.83	1.70537	2.34424	4.84	23455	4.38028	0.173458	41859	48789	0.238803	38.97	194093
2016	118	翠屏区	Cuiping	104.62	28.77	4.02274	5.80065	12.75	354241	7.15949	0.328911	63370	67963	0.222285	74.63	845940
2016	119	南溪区	Nanxi	104.98	28.85	1.3081	1.55539	4.24	40278	2.76408	0.139213	34133	49261	0.200218	51.9	432688
2016	120	叙州区	Xuzhou	104.22	28.67	1.13675	1.11135	4.26	72895	3.18303	0.141802	30323	53920	0.101671	34.63	1023976
2016	121	江安县	Jiangan	105.07	28.73	1.09741	1.25342	4.33	51902	2.98985	0.14801	31815	55861	0.1304	44.03	564056
2016	122	长宁县	Changning	104.92	28.58	1.27259	1.2382	4.11	42146	3.07167	0.13719	34274	43066	0.120885	42.61	465193
2016	123	高县	Gaoxian	104.52	28.43	0.824444	0.984075	2.98	33076	2.46895	0.0990723	29472	58662	0.0886418	38.57	532480
2016	124	珙县	Gongxian	104.72	28.45	1.45926	1.46155	4.2	38524	3.3557	0.132902	35497	50430	0.158296	49.19	436524
2016	125	筠连县	Junlian	104.52	28.17	0.950215	1.29796	3.33	28460	3.18058	0.101934	36057	55985	0.133376	37.65	451477
2016	126	兴文县	Xingwen	105.23	28.3	1.011	1.23408	4.21	41405	2.70334	0.126355	22738	63668	0.139794	36.1	488625
2016	127	屏山县	Pingshan	104.33	28.83	0.984718	1.25328	3.51	24385	2.37345	0.119103	16982	58675	0.204	27.63	312780
2016	128	广安区	Guanganqu	106.38	30.03	1.44191	2.02202	4.69	145389	3.74586	0.174721	25229	68067	0.0747244	47.25	898114
2016	129	岳池县	Yuechi	106.43	30.55	0.959178	0.840031	3.11	93368	3.04086	0.0954601	25819	52806	0.0915239	35.82	1166624
2016	130	武胜县	Wusheng	106.28	30.35	1.15872	1.01419	3.2	75229	3.29487	0.104545	34378	55947	0.134263	36.09	830223
2016	131	邻水县	Linshui	106.93	30.33	0.951773	1.03492	2.81	82824	2.77653	0.122883	29661	67045	0.0947723	36.15	1022303
2016	132	华蓥市	Huaying	106.77	30.38	1.45819	1.51374	4.2	33523	3.45927	0.143044	50589	57554	0.189412	47.2	360036
2016	133	通川区	Tongchuan	107.48	31.22	2.59384	3.97689	8.69	207737	4.51743	0.269754	32219	56012	0.120787	68.2	597955
2016	134	宣汉县	Xuanhan	107.72	31.35	1.10114	1.01265	2.89	108502	3.15192	0.117482	23530	54007	0.121692	38.22	1299559
2016	135	开江县	Kaijiang	107.87	31.08	1.05716	0.803035	2.69	42822	3.24868	0.146462	24867	43576	0.0770981	37.89	590261
2016	136	大竹县	Dazhu	107.2	30.73	1.17261	1.12807	3.24	101489	2.85847	0.148182	31889	47794	0.112217	40.14	1100112
2016	137	渠县	Quxian	106.97	30.83	0.96304	0.991601	3.35	99244	3.20953	0.123249	20846	49868	0.0736502	35.84	1365468
2016	138	万源市	Wanyuan	108.03	32.07	0.963548	1.19016	2.96	42747	3.81799	0.0966506	30201	54848	0.0656821	38.95	578072
2016	139	雨城区	Yucheng	103	29.98	4.17591	5.7283	16.79	157694	6.63845	0.356789	40378	57248	0.0555722	60.3	340764
2016	140	名山区	Mingshan	103.12	30.08	1.25765	1.18598	3.36	24787	4.04991	0.144432	24906	59402	0.0537527	38	279093
2016	141	荥经县	Yingjing	102.85	29.8	2.41458	2.21167	5.87	21248	5.5292	0.148101	43719	39619	0.139606	41.5	147852
2016	142	汉源县	Hanyuan	102.65	29.35	1.62847	1.52512	3.43	33235	3.19621	0.137158	21713	55352	0.126284	36.3	319319
2016	143	石棉县	Shimian	102.37	29.23	2.63681	3.95932	10.81	30226	5.47609	0.407399	59492	57916	0.342021	42.6	121738
2016	144	天全县	Tianquan	102.75	30.07	2.93877	2.9982	7.87	25527	6.34815	0.189085	38868	40355	0.10221	39.3	151424
2016	145	芦山县	Lushan	102.92	30.15	1.91015	2.11034	3.68	12903	4.21036	0.116102	30446	48452	0.114425	38	119886
2016	146	宝兴县	Baoxing	102.82	30.37	1.97137	1.91995	3.53	6064	3.14093	0.0841176	49396	54285	0.344562	42.2	58335
2016	147	巴州区	Bazhou	106.77	31.85	2.79117	2.45684	6.16	162773	5.78311	0.204523	19379	50874	0.103408	61.23	789633
2016	148	通江县	Tongjiang	107.23	31.92	1.3929	1.21098	4.28	83377	3.40411	0.141869	14665	52360	0.0585098	32.26	736595
2016	149	南江县	Nanjiang	106.83	32.35	1.24679	1.20286	4.06	65334	6.16607	0.12344	18345	48735	0.117856	33.37	660096
2016	150	平昌县	Pingchang	107.1	31.57	1.6491	1.39861	4.77	93229	3.85504	0.159853	15918	48498	0.0797783	33.6	1006001
2016	151	雁江区	Yanjiang	104.65	30.12	1.9316	2.16118	6.62	185619	7.26164	0.181252	50065	54873	0.123312	50.43	1084595
2016	152	安岳县	Anyue	105.33	30.1	1.17862	1.2171	3.7	156531	5.75708	0.143722	27055	45801	0.0784195	33.72	1584911
2016	153	乐至县	Lezhi	105.02	30.28	1.18278	0.991142	3.66	72537	4.06644	0.118832	37659	49687	0.0978948	35.83	819257
2016	154	简阳市	Jianyang	104.55	30.4	1.50608	1.48801	4.54	202396	5.15071	0.162076	34567	57225	0.13122	42.29	1493943
2016	155	汶川县	Wenchuan	103.58	31.48	2.42984	1.96056	5.13	15784	3.71607	0.146865	57277	66520	0.313773	45.93	95891
2016	156	理县	Lixian	103.17	31.43	2.38422	2.24926	3.81	8204	2.1177	0.112688	48147	59967	0.247599	35.84	44459
2016	157	茂县	Maoxian	103.85	31.68	2.64796	2.35974	5.28	18699	3.74208	0.185069	30046	61943	0.151951	45.79	111029
2016	158	松潘县	Songpan	103.6	32.63	1.664	1.59744	3.7	8715	2.75414	0.0851438	25724	73728	0.227583	37.41	75120
2016	159	九寨沟县	Jiuzhaigou	104.23	33.27	2.66276	2.21897	5.06	13380	4.18684	0.162532	31984	72047	0.332845	49.14	67599
2016	160	金川县	Jinchuan	102.07	31.48	2.11867	1.82206	4	10652	2.63562	0.0822328	16551	73812	0.0910324	31.81	70799
2016	161	小金县	Xiaojin	102.37	31	1.442	1.45465	4.33	8669	3.25532	0.136357	18112	73104	0.0838888	35.63	79057
2016	162	黑水县	Heishui	102.98	32.07	1.28468	1.51826	2.6	4184	1.62821	0.0462152	34999	86576	0.163705	35.66	59937
2016	163	马尔康市	Maerkang	102.22	31.9	6.52139	6.19801	10.76	40027	6.48181	0.319871	40691	84549	0.333184	49.83	55663
2016	164	壤塘县	Rangtang	100.98	32.27	1.89099	1.91324	5.21	5405	1.42044	0.0886763	18358	78096	0.0497664	22.56	44950
2016	165	阿坝县	Abaxian	101.7	32.9	2.06301	1.355	5.73	9322	1.56182	0.145742	13719	77511	0.0671517	26.91	81919
2016	166	若尔盖县	Ruoergai	102.95	33.58	1.41367	1.07589	3.23	10151	2.92808	0.0612005	21116	82078	0.071559	28.6	79934
2016	167	红原县	Hongyuan	102.55	32.8	1.92316	1.18663	4.51	8703	2.58644	0.0779287	25142	78172	0.0881378	33.06	48878
2016	168	康定市	Kangding	101.97	30.05	4.39131	5.38523	15.97	82685	5.32933	0.42134	40924	67992	0.446749	52.38	110673
2016	169	泸定县	Luding	102.23	29.92	2.25119	1.29788	2.9	14397	2.92593	0.0895308	20612	67151	0.194774	42.51	87065
2016	170	丹巴县	Danba	101.88	30.88	1.89539	1.4685	4.56	10613	4.19509	0.110087	20136	71286	0.155337	30.29	58563
2016	171	九龙县	Jiulong	101.5	29	1.25579	1.45248	3.45	6262	2.60096	0.0586589	33315	68507	0.337625	22.58	66094
2016	172	雅江县	Yajiang	101.02	30.03	0.763022	1.44573	3.61	5637	2.25443	0.0857194	20029	65498	0.506104	23.37	49802
2016	173	道孚县	Daofu	101.12	30.98	1.6145	1.28466	3.22	6121	2.27493	0.0710727	13752	74255	0.140027	28.54	57603
2016	174	炉霍县	Luhuo	100.68	31.4	1.15469	1.30165	4.49	6069	2.64988	0.0943273	12728	60427	0.108645	28.92	47632
2016	175	甘孜县	Ganzixian	99.98	31.62	1.06031	1.3508	4.56	11351	2.14998	0.076894	12338	74470	0.0963862	30.88	68848
2016	176	新龙县	Xinlong	100.32	30.95	1.06157	1.0816	2.76	5216	2.07169	0.103673	16772	69776	0.0906942	15.4	49926
2016	177	德格县	Dege	98.58	31.82	0.650173	0.365009	2.59	6752	1.83707	0.04363	9092	60250	0.0563369	18	87669
2016	178	白玉县	Baiyu	98.83	31.22	0.89642	1.01946	4.01	6234	2.49883	0.0484242	18433	73704	0.309985	19.12	56893
2016	179	石渠县	Shiqu	98.1	32.98	0.417885	0.428333	2.23	8971	1.68803	0.0355725	8338	80792	0.0608337	17.71	95720
2016	180	色达县	Seda	100.33	32.27	1.08309	1.02894	1.82	5670	2.0465	0.0341535	11275	97370	0.120187	22.18	55397
2016	181	达川区	Dachuan	107.5	31.2	1.28919	1.26388	3.92	94591	2.17778	0.117866	23513	52904	0.101606	42.8	1185241
2017	1	西区	West District	101.6	26.6	3.71198	4.11692	10.98	33893	6.40597	0.257791	88113	58794	0.10911	96.85	133352
2017	2	仁和区	Renhe	101.73	26.5	2.17633	3.15311	8.42	42481	5.22733	0.15015	91966	77421	0.36921	49.05	233420
2017	3	米易县	Miyi	102.12	26.88	2.28211	2.26858	4.46	37542	8.28428	0.210626	69551	71968	0.419272	42.68	221725
2017	4	盐边县	Yanbian	101.85	26.7	1.74755	1.83852	3.93	24458	5.00788	0.158855	69884	97966	0.246514	30.42	208864
2017	5	江阳区	Jiangyang	105.45	28.88	4.89707	6.65066	13.91	575549	8.4612	0.451778	76207	84524	0.342115	75.02	679181
2017	6	纳溪区	Nanxi	105.37	28.77	1.40892	1.91758	5.53	53802	2.68577	0.168383	31104	77744	0.234385	68.95	469863
2017	7	龙马潭区	Longmatan	105.43	28.9	2.91558	3.35561	7.48	78573	4.85355	0.207322	60311	53136	0.412773	77.91	370424
2017	8	泸县	Luxian	105.38	29.15	1.36758	1.58263	4.44	99560	3.5577	0.186805	34554	55536	0.138715	39.71	1074161
2017	9	合江县	Hejiang	105.83	28.82	1.31648	1.61396	5.06	97165	3.78364	0.168668	26832	48099	0.119522	39.22	900889
2017	10	叙永县	Xuyong	105.43	28.17	1.01921	1.37228	3.29	72000	2.45744	0.150574	19849	59761	0.0979892	34.16	725070
2017	11	古蔺县	Gulin	105.82	28.05	0.88446	1.07505	3.12	73956	2.24731	0.123267	21530	57784	0.186174	30.15	876241
2017	12	旌阳区	Jinyang	104.38	31.13	4.4157	5.23029	8.86	277572	9.96016	0.261362	74474	80495	0.288301	68.97	697285
2017	13	中江县	Zhongjiang	104.68	31.03	1.19852	0.909075	3.44	117010	4.49848	0.108948	31943	65930	0.0715811	39.6	1399224
2017	14	罗江区	Luojiang	104.5	31.32	1.95282	1.61179	4.28	35902	6.29894	0.188624	50021	53186	0.143202	44.44	246310
2017	15	广汉市	Guanghan	104.28	30.98	2.266	2.47803	5.64	99244	7.88675	0.163994	66849	68328	0.285468	52.3	603706
2017	16	什邡市	Shifang	104.17	31.13	2.73236	2.89528	6.92	90978	7.76106	0.211702	67955	61594	0.374913	50.99	429665
2017	17	绵竹市	Mianzhu	104.2	31.35	2.23116	2.54847	8.26	96663	8.80444	0.243758	57034	59343	0.32296	49.52	501084
2017	18	涪城区	Hucheng	104.73	31.47	4.56158	6.45621	10.51	439816	11.304	0.360278	84431	66737	0.482094	77.71	731544
2017	19	游仙区	Youxian	104.75	31.47	2.54257	2.96752	9.12	160217	5.78512	0.23447	46501	97467	0.151618	53.3	557704
2017	20	三台县	Santai	105.08	31.1	1.26567	1.13222	5.35	146936	4.55496	0.201279	23303	61026	0.064595	37.53	1423749
2017	21	盐亭县	Yanting	105.38	31.22	1.44058	1.21283	4.98	67589	4.70309	0.175308	22820	61031	0.0614026	38.24	553250
2017	22	安州区	Anzhou	104.57	31.53	1.99392	1.43905	4.35	50841	6.09039	0.147803	33973	60718	0.12824	48.33	443347
2017	23	梓潼县	Zitong	105.17	31.63	1.53096	1.18987	3.96	36595	5.27422	0.109745	32875	50932	0.0634621	37.82	378194
2017	24	北川县	Beichuan	104.45	31.82	1.6361	2.03132	6.98	37016	4.73432	0.16285	22618	60727	0.191509	39.84	235315
2017	25	平武县	Pingwu	104.53	32.42	1.77369	1.57786	3.96	14910	4.36537	0.130341	24719	61607	0.146551	31.8	178723
2017	26	江油市	Jiangyou	104.75	31.78	2.56139	2.91806	8.55	181691	6.89607	0.231053	48542	50753	0.22009	57.11	866328
2017	27	利州区	Lizhou	105.66	32.44	4.83472	7.00516	18.83	280283	10.3035	0.464155	45050	63050	0.127841	72.04	492066
2017	28	理塘县	Litang	100.27	30	0.860359	0.962436	2.57	6831	1.03456	0.0477572	15859	86927	0.13197	38.78	68576
2017	29	巴塘县	Batang	99.1	30	0.958737	1.37231	3.33	7496	2.91917	0.0684087	23265	80779	0.156067	31.8	53195
2017	30	乡城县	Xiangcheng	99.8	28.93	1.44582	1.95017	4.81	5400	2.7179	0.0966007	27784	61764	0.174675	27.88	29741
2017	31	稻城县	Daocheng	100.3	29.03	1.28615	1.7567	4.3	6478	5.02353	0.0795533	21652	69479	0.366334	24.95	31878
2017	32	得荣县	Derong	99.28	28.72	1.392	2.04934	3.6	3847	2.86873	0.0611708	28872	80317	0.170443	22.42	25862
2017	33	西昌市	Xichang	102.27	27.9	3.68623	5.32139	9.27	280460	8.60118	0.282523	62033	66991	0.614242	58.92	668434
2017	34	木里县	Muli	101.28	27.93	1.41577	1.71761	4.44	15481	1.79488	0.172041	21931	75623	0.424817	16.15	139147
2017	35	盐源县	Yanyuan	101.5	27.43	0.986157	1.85034	4.64	39688	3.47376	0.194745	21967	60928	0.196552	30.52	385334
2017	36	德昌县	Dechang	102.18	27.4	1.70362	2.01928	5.95	36943	6.30896	0.249193	32165	76297	0.232835	37.15	215423
2017	37	会理县	Huili	102.25	26.67	1.39704	1.77117	4.73	58236	4.47916	0.231385	50562	70288	0.18713	43.12	462406
2017	38	会东县	Huidong	102.58	26.63	0.985882	1.21069	4.07	41312	3.89079	0.224488	35708	73283	0.221608	39.16	427029
2017	39	宁南县	Ningnan	102.77	27.07	1.97671	2.0578	5.93	33819	6.84965	0.250443	30531	68565	0.203332	33.25	197298
2017	40	普格县	Puge	102.53	27.38	0.789953	0.860907	2.74	11844	0.867047	0.139013	14087	67042	0.0927036	23.17	211405
2017	41	布拖县	Buto	102.82	27.72	0.835008	1.31577	4.54	19661	0.942744	0.199972	13239	64670	0.0523069	20.38	197603
2017	42	金阳县	Jinyang	103.25	27.7	0.897834	0.833703	3.88	17677	1.36778	0.212846	17474	63298	0.102057	17.33	202710
2017	43	昭觉县	Zhaojue	102.85	28.02	0.556694	0.701134	4.48	24180	1.18969	0.235737	10668	65227	0.0384059	22.21	332319
2017	44	喜德县	Xide	102.42	28.32	0.712979	1.07611	2.66	15502	0.927794	0.0935996	13136	65126	0.0578753	25.35	225813
2017	45	冕宁县	Mianning	102.17	28.55	1.27471	1.76974	5.39	47822	3.72801	0.207728	32508	59008	0.178318	40.23	404014
2017	46	越西县	Yuexi	102.52	28.65	0.942554	1.15901	3.81	23418	0.924735	0.169514	12469	65355	0.0407106	28.02	364966
2017	47	甘洛县	Ganluo	102.77	28.97	1.2097	1.48091	4.26	24174	2.05109	0.208064	13339	62584	0.0863407	21.33	232289
2017	48	美姑县	Meigu	103.13	28.33	0.554025	1.09697	4.31	22628	1.0536	0.214227	10552	70527	0.0305452	11.02	270746
2017	49	雷波县	Leibo	103.57	28.27	1.09789	1.78634	5.1	27503	2.05909	0.222343	25993	69948	0.284315	29.12	275983
2017	50	锦江区	Jinjiang	104.08	30.67	6.25153	8.16235	13.94	420319	13.5564	0.341676	132589	72410	1.08556	100	537468
2017	51	青羊区	Qingyang	104.05	30.68	9.38297	12.9252	18.36	1131244	22.1266	0.591908	125419	85217	0.832773	100	672175
2017	52	金牛区	Jinniu	104.05	30.7	6.50719	8.62104	15.19	574489	12.3728	0.354315	87487	74644	0.746646	100	760697
2017	53	武侯区	Wuhou	104.05	30.65	11.2701	14.7326	19.59	2562716	23.6101	0.700769	89544	82652	0.579788	100	1125188
2017	54	成华区	Chenghua	104.1	30.67	4.65344	5.13301	7.62	331545	9.01012	0.209092	89667	74661	0.780985	100	738164
2017	55	龙泉驿区	Longquanyi	104.27	30.57	3.50422	4.03016	6.26	184756	8.22448	0.204268	138685	85952	1.1933	68.78	659775
2017	56	青白江区	Qingbaijiang	104.23	30.88	2.40453	2.97647	7.29	83396	6.38267	0.236685	104234	65089	0.544186	54.65	419625
2017	57	新都区	Xindu	104.15	30.83	3.72467	4.79248	7.62	271415	8.43304	0.264332	80962	68574	0.727471	68.21	748255
2017	58	温江区	Wenjiang	103.83	30.7	4.43838	5.82944	11.76	253184	11.2468	0.384531	96876	65456	0.858493	72.41	429887
2017	59	金堂县	Jintang	104.43	30.85	1.80493	2.00943	7.37	134474	4.51832	0.196232	52928	62270	0.340902	42.1	899757
2017	60	双流区	Shuangliu	103.92	30.58	3.47913	3.62464	5.57	303098	7.97106	0.19644	80876	98417	0.870355	69.75	1072106
2017	61	郫都区	Pidu	103.82	30.82	3.72418	4.10842	7.03	170790	11.0194	0.297921	62208	82143	0.728163	70.82	575160
2017	62	大邑县	Dayi	103.52	30.58	2.75428	3.27594	7.97	101727	6.53236	0.281169	45212	61584	0.240641	46.19	513745
2017	63	蒲江县	Pujiang	103.5	30.2	2.49356	2.65756	6.48	58837	6.14955	0.268973	53273	65273	0.264262	42.65	268291
2017	64	新津县	Xinjin	103.82	30.42	2.79126	3.58423	7.33	73897	8.34819	0.302284	94437	71770	0.701025	57.05	315270
2017	65	都江堰市	Dujiangyan	103.62	31	3.04928	4.27606	9.86	174503	8.1709	0.342838	50654	73463	0.414989	58.97	622769
2017	66	彭州市	Pengzhou	103.93	30.98	2.30816	2.69948	7.34	168960	6.85233	0.231838	53051	71271	0.338487	44.58	804970
2017	67	邛崃市	Qionglai	103.47	30.42	1.9859	2.2981	6.41	96994	5.22137	0.231362	42761	63043	0.275952	47.84	656628
2017	68	崇州市	Chongzhou	103.67	30.63	2.57499	3.15086	8.49	142473	6.71004	0.243732	45193	64155	0.306572	44.5	670293
2017	69	自流井区	Ziliujing	104.77	29.35	5.55047	8.18179	13.7	243156	8.54911	0.515208	69877	65350	0.174948	90.42	368257
2017	70	贡井区	Gongjing	104.72	29.35	2.79274	4.01	13.07	76130	4.71133	0.25472	53962	69199	0.0699507	50.55	287531
2017	71	大安区	Daan	104.77	29.37	1.94561	2.5593	5.7	76709	4.99737	0.18839	52445	67187	0.0824545	50.82	439964
2017	72	沿滩区	Yantan	104.87	29.27	1.08006	1.05964	3.53	34288	3.96781	0.127029	50260	65580	0.0808591	40.46	391644
2017	73	荣县	Rongxian	104.42	29.47	1.74611	1.68697	4.58	90954	4.40664	0.164569	33486	69141	0.0892599	38.02	676362
2017	74	富顺县	Fushun	104.98	29.18	1.31927	1.29045	3.63	101261	4.69331	0.143112	34191	68428	0.0792036	40.51	1075595
2017	75	东区	East District	101.7	26.55	7.04365	8.38706	15.65	283708	11.3935	0.606704	120547	76135	0.265356	98.98	297005
2017	76	昭化区	Zhaohua	105.97	32.32	1.37169	0.980396	3.82	18550	4.67496	0.101652	27224	62131	0.086004	34.95	232559
2017	77	朝天区	Chaotian	105.88	32.65	1.45039	1.59839	4.59	23673	4.91813	0.134077	23361	62393	0.109065	36.19	202704
2017	78	旺苍县	Wangcang	106.28	32.23	1.6057	1.6797	5.97	55208	4.82037	0.172547	25046	60065	0.100614	40.88	445912
2017	79	青川县	Qingchuan	105.23	32.58	1.47704	1.20416	3.77	25170	3.92174	0.121836	16835	66184	0.0790412	34.67	230867
2017	80	剑阁县	Jiange	105.52	32.28	1.00355	1.21187	4.49	81093	4.1937	0.173815	22534	66983	0.0680864	37.02	657664
2017	81	苍溪县	Cangxi	105.93	31.73	1.53979	1.32917	4.79	97382	4.6778	0.169672	22940	63959	0.064271	34.56	764388
2017	82	船山区	Chuanshan	105.57	30.52	3.51742	4.68989	11.28	288899	7.69925	0.319836	47717	62999	0.24033	81.88	706200
2017	83	安居区	Anju	105.45	30.35	0.77977	0.676397	3.58	52287	3.57327	0.091616	23020	63837	0.0787645	29.9	783564
2017	84	蓬溪县	Pengxi	105.72	30.78	1.10156	1.03803	3.82	53758	4.43074	0.123332	27415	48940	0.0736165	35.08	692657
2017	85	射洪县	Shehong	105.38	30.87	1.97039	1.5796	4.28	116567	6.17856	0.139699	38987	57688	0.113493	50.2	972395
2017	86	大英县	Daying	105.25	30.58	1.42233	1.44631	3.61	56186	4.79394	0.120252	32907	51067	0.116232	38.35	542070
2017	87	内江市中区	Neijiang Downtown	105.05	29.58	3.81208	4.53718	10.2	174912	5.05069	0.290366	49805	63121	0.106021	57.1	519926
2017	88	东兴区	Dongxing	105.07	29.6	1.78929	2.00006	5.97	145236	4.79705	0.198346	27539	68165	0.0739602	50.96	882475
2017	89	威远县	Weiyuan	104.67	29.53	1.85105	1.80512	5.34	81664	4.08601	0.183469	56305	49176	0.103542	48.83	718513
2017	90	资中县	Zizhong	104.85	29.78	1.20529	1.14403	3.57	121510	3.15272	0.144827	21211	54417	0.0707906	38.42	1256960
2017	91	隆昌市	Longchang	105.28	29.35	1.30697	1.49959	4.79	86509	2.79342	0.147569	41052	44696	0.106122	53.49	773544
2017	92	乐山市中区	Leshan Downtown	103.77	29.57	4.13038	5.40834	12.37	270970	7.97252	0.360678	47017	62028	0.230426	71.88	630693
2017	93	沙湾区	Shawan	103.55	29.42	2.19788	2.36608	7.45	22946	4.88001	0.211411	115101	64151	0.353634	52.46	178354
2017	94	五通桥区	Wutongqiao	103.82	29.4	1.84978	1.85641	5.48	29763	4.8878	0.144458	50429	55058	0.150054	55.07	301658
2017	95	金口河区	Jinkouhe	103.08	29.25	1.42376	1.68445	4.29	5243	2.7959	0.0747373	77051	69347	0.403204	46.2	49868
2017	96	犍为县	Qianwei	103.95	29.22	1.67641	1.42262	3.94	54317	4.3054	0.135042	37505	64315	0.105907	38.95	559530
2017	97	井研县	Jingyan	104.07	29.65	1.42397	1.31194	3.86	38143	3.41527	0.175955	30292	68872	0.0846241	38.31	401694
2017	98	夹江县	Jiajiang	103.57	29.73	1.8965	2.38723	7.05	52534	4.13824	0.159676	44175	68316	0.230678	41.74	346427
2017	99	沐川县	Muchuan	103.9	28.97	0.830939	1.06044	3.07	19717	3.01339	0.152873	27880	70893	0.119893	33.27	252726
2017	100	峨边县	Ebian	103.27	29.23	1.13231	1.47133	3.58	12359	2.36678	0.122283	31465	65675	0.20425	40.81	147486
2017	101	马边县	Mabian	103.55	28.83	0.880266	1.32947	2.66	15181	2.66174	0.12919	20040	66517	0.167917	29.53	220388
2017	102	峨眉山市	Emeishan	103.48	29.6	2.73044	3.05167	7.4	73737	5.38516	0.216054	55784	64511	0.370118	57.17	429601
2017	103	顺庆区	Shunqing	106.08	30.78	5.47048	7.10418	14.34	468483	9.79809	0.425252	49873	66387	0.235973	80.031	658626
2017	104	高坪区	Gaoping	106.1	30.77	1.66375	1.45935	6.06	78121	4.32625	0.175034	25763	55749	0.107762	46.0918	596843
2017	105	嘉陵区	Jialing	106.05	30.77	0.987984	0.663506	2.67	34718	2.80049	0.106119	24868	57144	0.113541	45.4122	687258
2017	106	南部县	Nanbu	106.07	31.35	1.49289	1.10237	4.52	117701	4.62787	0.140222	34070	58956	0.0714724	42.964	1257296
2017	107	营山县	Yingshan	106.57	31.08	1.18583	1.20337	4.81	83848	3.61209	0.114649	23136	60480	0.074897	40.3424	912440
2017	108	蓬安县	Pengan	106.42	31.03	1.28187	1.1484	4.5	63866	5.12629	0.155161	27652	58347	0.079194	40.6411	681819
2017	109	仪陇县	Yilong	106.28	31.27	1.10165	1.02771	3.62	106237	3.44265	0.135276	20039	53548	0.0655768	40.004	1082014
2017	110	西充县	Xichong	105.88	31	1.38135	1.34835	5.74	72029	3.66301	0.155593	23060	51928	0.0991487	39.4355	605928
2017	111	阆中市	Langzhong	106	31.55	2.29672	1.70005	5.64	122547	4.66302	0.165312	29373	55549	0.124752	43.5118	844683
2017	112	东坡区	Dongpo	103.83	30.05	2.61835	3.30244	8.45	220826	5.63564	0.234223	48318	70213	0.215872	55.82	872687
2017	113	彭山区	Pengshan	103.5	30.14	1.98805	2.03654	5.03	44841	5.81346	0.212497	46697	54894	0.475057	53.49	329971
2017	114	仁寿县	Renshou	104.15	30	1.3146	1.47852	4.38	192381	2.90607	0.161586	31970	59253	0.151739	36.57	1543436
2017	115	洪雅县	Hongya	103.37	29.92	1.5884	1.85889	4.73	45987	4.68267	0.184882	35841	61001	0.259019	42.01	347519
2017	116	丹棱县	Danling	103.52	30.02	1.64355	2.28134	4.11	24520	5.19	0.168782	39535	64399	0.219855	40.49	163062
2017	117	青神县	Qingshen	103.85	29.83	1.92176	2.46274	5.43	28627	4.36957	0.200399	44383	50042	0.251843	40.23	194093
2017	118	翠屏区	Cuiping	104.62	28.77	4.2308	6.48864	13.62	411420	7.83342	0.372744	71255	71941	0.336505	76.09	845940
2017	119	南溪区	Nanxi	104.98	28.85	1.46295	1.7634	4.38	43103	3.14773	0.156468	37785	59866	0.214966	53.39	432688
2017	120	叙州区	Xuzhou	104.22	28.67	1.19046	1.23733	5	85043	2.97843	0.160043	33765	57901	0.110187	36.14	1023976
2017	121	江安县	Jiangan	105.07	28.73	1.12223	1.44844	4.83	53996	2.8935	0.173563	34154	62089	0.143688	45.41	564056
2017	122	长宁县	Changning	104.92	28.58	1.35643	1.47896	4.81	54426	3.06871	0.16095	37836	48527	0.131498	44.11	465193
2017	123	高县	Gaoxian	104.52	28.43	0.86576	1.2207	3.47	44015	2.69951	0.117464	32484	64921	0.097029	39.92	532480
2017	124	珙县	Gongxian	104.72	28.45	1.23705	1.55547	4.41	45996	3.23996	0.139768	39434	57933	0.173931	50.49	436524
2017	125	筠连县	Junlian	104.52	28.17	1.06982	1.41978	3.25	31612	3.23305	0.120916	39674	65803	0.144745	39.02	451477
2017	126	兴文县	Xingwen	105.23	28.3	1.07649	1.38143	4.31	49988	2.75367	0.147577	25381	68043	0.148288	37.53	488625
2017	127	屏山县	Pingshan	104.33	28.83	1.01349	1.36518	4.09	28159	2.7374	0.136319	18759	61132	0.223841	29.02	312780
2017	128	广安区	Guanganqu	106.38	30.03	1.45973	2.12557	4.99	174617	4.19894	0.196404	29791	72814	0.0809296	49.3541	898114
2017	129	岳池县	Yuechi	106.43	30.55	1.02947	0.977179	3.46	110602	3.15181	0.12246	29160	58951	0.100845	37.0229	1166624
2017	130	武胜县	Wusheng	106.28	30.35	1.20209	1.13825	3.73	90110	3.62833	0.121546	36654	57716	0.139289	37.2335	830223
2017	131	邻水县	Linshui	106.93	30.33	1.04666	1.19338	3.1	97631	3.08694	0.129585	32772	67970	0.101352	37.3421	1022303
2017	132	华蓥市	Huaying	106.77	30.38	1.41653	1.65539	4.57	37173	3.68556	0.146341	52027	66925	0.204727	48.464	360036
2017	133	通川区	Tongchuan	107.48	31.22	3.05541	4.30634	8.44	214008	4.86326	0.289167	33418	64666	0.12812	69.73	597955
2017	134	宣汉县	Xuanhan	107.72	31.35	1.06267	1.0996	3.28	127065	3.0664	0.127562	25763	60900	0.130882	39.4	1299559
2017	135	开江县	Kaijiang	107.87	31.08	1.17745	1.06394	4.04	52495	3.23323	0.162459	27014	47119	0.0829718	39.02	590261
2017	136	大竹县	Dazhu	107.2	30.73	1.22624	1.27351	3.47	118407	2.85534	0.16435	34905	50833	0.118309	41.28	1100112
2017	137	渠县	Quxian	106.97	30.83	0.935943	1.06923	3.49	112015	3.24011	0.14123	22695	51759	0.0766419	37.3	1365468
2017	138	万源市	Wanyuan	108.03	32.07	1.10713	1.44965	4.01	47764	4.05549	0.128003	32597	63890	0.0676784	40.16	578072
2017	139	雨城区	Yucheng	103	29.98	4.57208	6.39445	17.77	164162	6.73146	0.389575	45135	60447	0.0702979	61.5	340764
2017	140	名山区	Mingshan	103.12	30.08	1.38305	1.3508	3.57	27397	4.35487	0.153698	27850	64316	0.0591308	39.8	279093
2017	141	荥经县	Yingjing	102.85	29.8	2.44163	2.17785	5.69	23501	5.47907	0.168506	46961	36202	0.154222	42.7	147852
2017	142	汉源县	Hanyuan	102.65	29.35	1.72242	1.75686	4.37	40009	3.46918	0.159273	24107	61035	0.138601	37.75	319319
2017	143	石棉县	Shimian	102.37	29.23	2.66967	3.98397	10.01	35076	5.79559	0.40496	64998	57494	0.375873	43.8	121738
2017	144	天全县	Tianquan	102.75	30.07	2.8331	3.03122	7.81	28848	7.30695	0.208487	42817	42847	0.111475	40.5	151424
2017	145	芦山县	Lushan	102.92	30.15	1.81839	2.16873	4.04	14745	5.35208	0.129348	35804	49480	0.125311	40.08	119886
2017	146	宝兴县	Baoxing	102.82	30.37	1.95423	2.00566	3.53	6404	3.02321	0.0725294	57104	61457	0.336299	43.4	58335
2017	147	巴州区	Bazhou	106.77	31.85	2.80257	2.61894	6.65	181347	5.83754	0.223832	21091	51909	0.104346	61.5	789633
2017	148	通江县	Tongjiang	107.23	31.92	1.53273	1.5273	5.49	99232	3.47513	0.173173	16242	55290	0.0625255	33.86	736595
2017	149	南江县	Nanjiang	106.83	32.35	1.28618	1.37707	4.76	75939	6.72521	0.154818	20320	51869	0.122547	34.94	660096
2017	150	平昌县	Pingchang	107.1	31.57	1.52187	1.39861	5.05	101858	3.9009	0.156981	18080	50843	0.0821997	35.48	1006001
2017	151	雁江区	Yanjiang	104.65	30.12	2.02564	2.39444	7.83	210714	6.9933	0.207392	53293	60970	0.25956	51.66	1084595
2017	152	安岳县	Anyue	105.33	30.1	1.20575	1.2802	3.91	165188	5.61605	0.155288	29124	50489	0.0821592	34.94	1584911
2017	153	乐至县	Lezhi	105.02	30.28	1.26578	1.13762	3.82	80978	3.73645	0.130759	40957	54123	0.104895	36.9	819257
2017	154	简阳市	Jianyang	104.55	30.4	1.44785	1.57703	4.44	201788	4.34431	0.156062	49932	67162	0.143491	43.65	1493943
2017	155	汶川县	Wenchuan	103.58	31.48	2.41941	2.27341	5.25	19225	3.77831	0.149534	56829	64309	0.329186	47.06	95891
2017	156	理县	Lixian	103.17	31.43	2.33923	2.51917	4.34	7909	2.01979	0.0951663	50533	68198	0.267662	36.85	44459
2017	157	茂县	Maoxian	103.85	31.68	2.8461	2.702	4.79	18816	3.71053	0.16556	30604	62927	0.152348	47.02	111029
2017	158	松潘县	Songpan	103.6	32.63	1.62407	1.65069	3.7	7940	2.27981	0.0752796	26206	82298	0.154366	38.51	75120
2017	159	九寨沟县	Jiuzhaigou	104.23	33.27	2.66276	2.72193	5.07	14401	4.15777	0.146467	30351	76691	0.206083	49.93	67599
2017	160	金川县	Jinchuan	102.07	31.48	2.28817	2.11867	4.52	11309	2.71672	0.0783486	17258	80266	0.0952273	32.96	70799
2017	161	小金县	Xiaojin	102.37	31	1.75823	1.47994	4.49	8389	3.07008	0.139077	19321	74051	0.0891762	36.89	79057
2017	162	黑水县	Heishui	102.98	32.07	1.25131	1.63505	2.65	4885	1.69203	0.0489514	36950	94621	0.158566	36.69	59937
2017	163	马尔康市	Maerkang	102.22	31.9	6.23394	6.26987	10.99	39867	6.1211	0.335932	43115	95171	0.36112	50.52	55663
2017	164	壤塘县	Rangtang	100.98	32.27	1.8465	1.71301	5.27	5784	1.73798	0.104828	19657	81838	0.0486763	23.78	44950
2017	165	阿坝县	Abaxian	101.7	32.9	1.31838	1.46486	6.48	10802	1.30929	0.183034	14261	86619	0.0500739	28.1	81919
2017	166	若尔盖县	Ruoergai	102.95	33.58	1.51375	1.10091	3.22	12334	3.50829	0.0763004	22452	80864	0.0767133	29.5	79934
2017	167	红原县	Hongyuan	102.55	32.8	2.10729	1.12525	4.73	8763	2.82851	0.0892426	26056	80994	0.0953599	34.1	48878
2017	168	康定市	Kangding	101.97	30.05	4.87924	5.58402	14.23	80858	5.3741	0.444959	51456	76765	0.297814	54.1	110673
2017	169	泸定县	Luding	102.23	29.92	2.29713	1.43571	3.25	15451	3.08465	0.0864412	20907	70543	0.183323	43.1	87065
2017	170	丹巴县	Danba	101.88	30.88	1.87832	1.43435	5.33	9512	4.82083	0.113946	21897	74603	0.170842	31.59	58563
2017	171	九龙县	Jiulong	101.5	29	1.30118	1.48274	3.81	6203	2.89063	0.08848	36209	78378	0.30679	23.57	66094
2017	172	雅江县	Yajiang	101.02	30.03	1.28509	1.68668	3.69	6150	2.06496	0.100257	21567	67126	0.396651	24.53	49802
2017	173	道孚县	Daofu	101.12	30.98	1.4409	1.33674	3.21	5865	3.09303	0.0692325	14795	78721	0.121157	30.25	57603
2017	174	炉霍县	Luhuo	100.68	31.4	1.28065	1.17568	4.58	5410	3.89476	0.104195	13748	62928	0.109317	29.95	47632
2017	175	甘孜县	Ganzixian	99.98	31.62	0.973158	1.20555	4.53	14141	2.44633	0.0761968	13542	74273	0.0960376	32.72	68848
2017	176	新龙县	Xinlong	100.32	30.95	1.14169	1.10163	3.08	8826	2.16825	0.0604695	18301	74084	0.0991467	15.87	49926
2017	177	德格县	Dege	98.58	31.82	0.55892	0.844084	2.43	5838	1.7573	0.0405046	9858	63739	0.0632379	21	87669
2017	178	白玉县	Baiyu	98.83	31.22	0.878843	1.03703	3.34	6811	2.74443	0.0754926	20446	78398	0.212838	19.9	56893
2017	179	石渠县	Shiqu	98.1	32.98	0.334308	0.595487	2.5	11391	1.88578	0.0491642	9023	76366	0.0492165	19.26	95720
2017	180	色达县	Seda	100.33	32.27	1.06504	1.1553	2.02	7643	2.14647	0.0475477	12312	100489	0.123653	23.1	55397
2017	181	达川区	Dachuan	107.5	31.2	1.58618	1.81735	6.05	129849	2.44174	0.155191	25441	56695	0.110806	44.15	1185241
